# Supplementary material for: The Microevolution and Epidemiology of Staphylococcus aureus Colonization during Atopic Eczema Disease Flare
Source: J Invest Dermatol. 2018 Feb;138(2):336–43. doi: 10.1016/j.jid.2017.09.023 (PMC5780352; doi:10.1016/j.jid.2017.09.023)
Supplement: Supplementary Tables S1–S10 [file mmc1.xlsx]

## Sheet: S1
Table S1: Participant metadata Including recent therapies prior to sampling. AE- atopic eczema; NC- nasal carriage; EASI- eczema area severity index.
Study ID	Case status	Age	Sex	EASI score	Other atopic disease	Age at diagnosis of AE	Emollients	Topical steroids (duration since last use)	Oral or topical antibiotics (duration since last use)
PSAE001 (Patient 1)	AE	4 years	M	19.2	hayfever	1 year	current	nil (> 4 weeks)	nil (>8 weeks- Fusidic acid )
PSAE002 (Patient 2)	AE	3 months	F	12.8	nil	3 months	current	current	nil (>5 weeks-Fusidic acid )
PSAE003 (Patient 3)	AE	2 years 8 months	M	23.6	food allergy	3 months	current	nil	nil
PSAE004 (Patient 4)	AE	5.5 months	F	25	nil	11 weeks	current	current	nil (>4 weeks Fusidic acid)
PSAE005 (Patient 5)	AE	2 years 3 months	M	Locally severe only	food allergy	6 weeks	current	current	nil
PSAE006 (Patient 6)	AE	4.5 months	M	23	nil	1 month	current	nil	nil (>4 weeks Fusidic acid)
PSAE008 (Patient 8)	AE	2 years 6 months	F	18.4	hayfever	6 months	current	nil (> 2 weeks)	nil
PSAE009 (Patient 9)	AE	6 months	F	21.3	food allergy	2 months	current	current	nil
PSAE010 (Patient 10)	AE	8 months	F	37	nil	3 months	current	current	nil (>12 weeks Fusidic acid)
SS_016	NC	5	F	N/A	nil	N/A	nil	nil	nil within 4 months
SS_026	NC	6	M	N/A	nil	N/A	nil	nil	nil within 4 months
SS_039	NC	7	M	N/A	nil	N/A	nil	nil	nil within 4 months
SS_045	NC	7	F	N/A	nil	N/A	nil	nil	nil within 4 months
SS_057	NC	8	M	N/A	nil	N/A	nil	nil	nil within 4 months
SS_059	NC	8	F	N/A	nil	N/A	nil	nil	nil within 4 months
SS_091	NC	5	F	N/A	nil	N/A	nil	nil	nil within 4 months
SS_094	NC	6	M	N/A	nil	N/A	nil	nil	nil within 4 months
SS_099	NC	7	F	N/A	nil	N/A	nil	nil	nil within 4 months
SS_105	NC	7	M	N/A	nil	N/A	nil	nil	nil within 4 months
SS_141	NC	5	F	N/A	nil	N/A	nil	nil	nil within 4 months
SS_147	NC	6	M	N/A	nil	N/A	nil	nil	nil within 4 months
SS_149	NC	6	F	N/A	nil	N/A	nil	nil	nil within 4 months
SS_153	NC	7	M	N/A	nil	N/A	nil	nil	nil within 4 months
SS_157	NC	7	F	N/A	nil	N/A	nil	nil	nil within 4 months
SS_250	NC	8	F	N/A	nil	N/A	nil	nil	nil within 4 months
SS_268	NC	8	M	N/A	nil	N/A	nil	nil	nil within 4 months
SS_303	NC	6	M	N/A	nil	N/A	nil	nil	nil within 4 months

## Sheet: S2
Table S2: Recovered Staphylococcus aureus colony counts both pre and post 18 hour enrichment for cases and controls. CFU (colonoy forming unit) score 0= no growth; 1= 1 to 20 colonies; 2= 21 to 100 colonies; 3 = > 100 colonies.
Study ID	Case status	EASI	Body site sample obtained from	Number of colonies pre-enrichment (Initial) plate at 24 hours	CFU score (pre-enrichment)	Number of colonies after 18 hour enrichment plate	CFU score (post-enrichment)
PSAE001	AE	19.2	Nose	2	1	257	3
			Unaffected 1- right scapula;	18	1	261	3
			Unaffected 2- right anterior upper chest (below clavicle)	0	0	275	3
			Eczema 1- lateral border of eczema lesion right antecubital fossa	17	1	279	3
			Eczema 2- medial border of same eczema lesion as E1 (4 cm apart)	35	2	309	3
			Eczema 3- lateral border of eczema lesion in left popliteal fossa	0	0	260	3
			Eczema 4-media border of eczema lesion as E3 but 4 cm apart	0	0	236	3
PSAE002	AE	12.8	Nose- right nostril	0	0	not enriched	not enriched
			Unaffected 1- right shoulder; lateral to scapula- towards humeral head	0	0	not enriched	not enriched
			Unaffected 2- right anterior thigh; mid-femur position	0	0	not enriched	not enriched
			Eczema 1- upper border of eczema lesion (discoid path) right cheek	14	1	not enriched	not enriched
			Eczema 2- lower border of eczema lesion as E1 (discoid path) right cheek (4 cm apart)	0	0	not enriched	not enriched
			E3- left lateral border of eczema left antecubtial fossa	0	0	not enriched	not enriched
			E4- medial lateral border of eczema left antecubtial fossa; same lesion as E3 4 cm apart	0	0	not enriched	not enriched
PSAE003	AE	23.6	Nose- left nostril	0	0	0	0
			Unaffected 1- right cheek	0	0	0	0
			Unaffected 2- right forearm (volar aspect; middle of the arm)	1	1	86	2
			Eczema 1- lateral border of eczema lesion left popliteal fossa	6	1	139	3
			Eczema 2- medial border of same lesion as E1 4cm apart	72	2	183	3
			Eczema 3- Left flank (posterior) at lower border of rib cage; superior edge of eczema lesion	0	0	0	0
			Eczema 3- inferior edge of eczema lesion sampled as E3; 4cm apart	0	0	0	0
PSAE004	AE	25	Nose- right nostril	45	2	not enriched	not enriched
			Unaffected 1- middle of forehead	17	1	not enriched	not enriched
			Unaffected 2- upper back between scapulae	6	1	not enriched	not enriched
			Eczema 1- left lateral border of eczema lesion left popliteal fossa	336	3	not enriched	not enriched
			Eczema 2-media border (4cm apart) from same eczema lesion as E1	496	3	not enriched	not enriched
			Eczema 3- right anterior neck (over sternocleidomastoid border), lateral border	>500	3	not enriched	not enriched
			Eczema 4- medial border (i.e. over trachea) 4 cm apart in same lesion as E3	316	3	not enriched	not enriched
PSAE005	AE	locally severe only	Nose- right nostril	0	0	0	0
			Unaffected 1- right forearm (volar aspect)	0	0	0	0
			Unaffected 2- right shoulder (over scapula)	0	0	0	0
			Eczema 1- dorsum left hand over knuckles; medial border (thumb side)	7	1	400	3
			Eczema 2- same eczema lesion as E1; 4cm apart; at lateral side (ulnar border)	5	1	328	3
			Eczema 3- Right ankle over medial malleolus; lateral border	0	0	0	0
			Eczema 4- same eczema lesion as E3, medial border (4cm from E3)	0	0	0	0
PSAE006	AE	23	Nose- right nostril	0	0	0	0
			Unaffected 1- right posterior neck	0	0	0	0
			Unaffected 2- left lower abdomen- just above anterior superior iliac crest	2	1	0	0
			Eczema 1- right upper chest (just above areola) medial (sternal side)	0	0	0	0
			Eczema 2- same lesions as E1; lateral (arm side)	0	0	0	0
			Eczema 3 - Medial aspect of left popliteal fossa	4	1	100	3
			Eczema 4 - same lesion as E3; lateral border	4	1	112	3
PSAE008	AE	18.4	Nose- right nostril	31	2	> 500	3
			Unaffected1- left forearm; volar aspect	0	0	0	0
			Unaffected 2- right neck at sternal notch	2	1	0	0
			Eczema 1- right antecubital fossa; lateral border	350	3	lawn	3
			Eczema 2- right antecubital fossa; medial border of same lesions as E1	130	3	lawn	3
			Eczema 3- left popliteal fossa; medial border	90	2	lawn	3
			Eczema 4- left popliteal fossa; lateral border (same lesions as E3)	140	3	lawn	3
PSAE009	AE	21.3	Nose- right nostril	0	0	0	0
			Unaffected 1- right scapular area	0	0	0	0
			Unaffected 2- forehead	0	0	0	0
			Eczema 1- left popliteal fossa; lateral border	100	2	> 500	3
			Eczema 2- left popliteal fossa; medial border (same lesion as E1, 4cm apart)	130	3	> 500	3
			Eczema 3- left lower anterior abdomen (lateral to umbilicus); lateral border	0	0	0	0
			Eczema 4- left lower anterior abdomen (lateral to umbilicus); medial border of lesions sampled for E3	3	1	0	0
PSAE010	AE	37	Nose- right nostril	0	0	144	3
			Unaffected 1- forehead	8	1	100	3
			Unaffected 2- left hand (dorsum)	0	0	0	0
			Eczema 1- volar right wrist; lateral border (radial border)	0	0	0	0
			Eczema 2- volar right wrist; medial border (ulnar border); same lesion as E2 4 cm apart	3	1	104	3
			Eczema 3- Posterior neck (base of occiput); lateral border	640	3	>500	3
			Eczema 4- Posterior neck (base of occiput); medial border over spin (same lesion as E3 4 cm apart)	74	2	>500	3
SS_016	NC	N/A	Nostril	128	3	>500	3
SS_026	NC	N/A	Nostril	103	3	>500	3
SS_039	NC	N/A	Nostril	> 400	3	lawn	3
SS_045	NC	N/A	Nostril	> 500	3	>500	3
SS_057	NC	N/A	Nostril	47	2	> 500	3
SS_059	NC	N/A	Nostril	15	1	not enriched	not enriched
SS_091	NC	N/A	Nostril	2	1	lawn	3
SS_094	NC	N/A	Nostril	3	1	> 500	3
SS_099	NC	N/A	Nostril	91	2	> 500	3
SS_105	NC	N/A	Nostril	387	3	> 400	3
SS_141	NC	N/A	Nostril	44	2	26	2
SS_147	NC	N/A	Nostril	37	2	not enriched	not enriched
SS_149	NC	N/A	Nostril	89	2	> 500	3
SS_153	NC	N/A	Nostril	2	1	261	3
SS_157	NC	N/A	Nostril	33	2	not enriched	not enriched
SS_250	NC	N/A	Nostril	3	1	> 500	3
SS_268	NC	N/A	Nostril	31	2	not enriched	not enriched
SS_303	NC	N/A	Nostril	0	0	> 500	3

## Sheet: S3
Table S3: Multi-locus sequence type allelic profile and clonal complex allocation for all cases and controls. Represents MLST profile of all colonies sequenced per individual. * Co-colonised case.
Study ID	Case status	ST	CC	arcC	aroE	glpF	gmk	pta	tpi	yqiL
PSAE001	AE	188	1	3	1	1	8	1	1	1
PSAE002	AE	59	59	19	23	15	2	19	20	15
PSAE003	AE	1	1	1	1	1	1	1	1	1
PSAE004	AE	1	1	1	1	1	1	1	1	1
PSAE005	AE	30	30	2	2	2	2	6	3	2
PSAE006	AE	5	5	1	4	1	4	12	1	10
PSAE008*	AE	123	121	6	5	6	2	7	17	19
PSAE008*	AE	45	45	10	14	8	6	10	3	2
PSAE009	AE	2867	12	1	152	1	8	1	5	11
PSAE010	AE	1	1	1	1	296	1	1	1	1
SS_016	NC	45	45	10	14	8	6	10	3	2
SS_026	NC	30	30	2	2	2	2	6	3	2
SS_039	NC	30	30	2	2	2	2	6	3	2
SS_045	NC	15	15	13	13	1	1	12	11	13
SS_057	NC	582	15	13	13	1	1	12	10	13
SS_059	NC	30	30	2	2	2	2	6	3	2
SS_091	NC	30	30	2	2	2	2	6	3	2
SS_094	NC	5	5	1	4	1	4	12	1	10
SS_099	NC	30	30	2	2	2	2	6	3	2
SS_105	NC	39	30	2	2	2	2	2	2	2
SS_141	NC	22	22	7	6	1	5	8	8	6
SS_147	NC	30	30	2	2	2	2	6	3	2
SS_149	NC	30	30	2	2	2	2	6	3	2
SS_153	NC	582	15	13	13	1	1	12	10	13
SS_157	NC	30	30	2	2	2	2	6	3	2
SS_250	NC	30	30	2	2	2	2	6	3	2
SS_268	NC	2889	30	324	2	2	2	6	3	2
SS_303	NC	1	1	1	1	1	1	1	1	1

## Sheet: S4
Table S4: Diversity in colonization and calculation of the age of the colonizing population. Relative diversity was calculated by dividing number of unique core genome SNPs identified in individuals colonizing population by number of sequenced colonies. Mutation rate calculation based upon base substitution rate of 1.6 x10-6/ substitutions/ site/ year.
Study ID	Case status	Relative diversity(SNPs/ colony/ individual)	Maximum pairwise SNP distance between sequenced colonies in individual
PSAE001	AE	1.88	23
PSAE002	AE	0.07	1
PSAE003	AE	0.27	5
PSAE004	AE	1.78	22
PSAE005	AE	2.6	26
PSAE006	AE	0.54	4
PSAE008 ST123 colonies	AE	0.17	4
PSAE008 ST45 colonies	AE	0	0
PSAE009	AE	1.23	9
PSAE010	AE	1.69	15
SS_016	NC	0.2	1
SS_026	NC	1.8	7
SS_039	NC	2.2	7
SS_045	NC	1	5
SS_057	NC	0	0
SS_059	NC	0	0
SS_091	NC	0.2	1
SS_094	NC	0	0
SS_099	NC	0	0
SS_105	NC	3	11
SS_141	NC	0.6	3
SS_147	NC	0.2	1
SS_149	NC	3.4	17
SS_153	NC	0.6	3
SS_157	NC	0.4	2
SS_250	NC	1	5
SS_268	NC	1.6	7
SS_303	NC	0	0

## Sheet: S5
Table S5: Single nucleotide polymorphisms differentiating colonies within each individuals colonizing population. Base change, position and gene/CDS are in relation to stated reference genome. No unique SNPs were found in PSAE008 ST45 colonies, SS_057, SS_059, SS_094, SS_099, or SS_303 colony populations.
Study ID	Position in alignment to CUHK_HK188 (Accession no: JFFV00000000)	Base change	SNP type	CDS/ gene name (relative to annotation of MSSA476 reference; Accession no: BX571857)	Product	AA change	Colonies
PSAE001	123172	C->T	non-synonymous	SAS0138 capO	capsular polysaccharide synthesis enzyme	H->Y	NC2
	1397002	C->T	non-synonymous	SAS1359	(putative membrane protein) hypothetical protein	R->H	NC2
	278320	A->G	non-synonymous	SAS0279	conserved hypothetical protein DUF600 family protein	K->Z	N18-c3, E2-ic2, E2-ic5, E2-ic3, E1-18-c2, N18HR-C4, E1-18-c3, N-c1, N18-c1, E1-ic3, E2-ic4, E1-18-c1, E1-18-c4, E1-ic2, E1-ic1, E2-ic1, U1-ic1, U1-ic2, U1-ic4, U1-ic5, U1-ic3, E1-18-c5, E1-ic4, E1-ic5
	1397002	C->T	non-synonymous	SAS1359	(putative membrane protein) hypothetical protein	R->H	N18-c3, E2-ic2, NC2
	862339	A->G	non-synonymous	SAS0792	conserved hypothetical protein DUF72 superfamily protein	A->T	N18-c3, E2-ic2, NC2
	1590300	A->T	non-synonymous	SAS1522 lepA	putative GTP-binding protein	L->M	N18-c3
	63535	G->C	non-synonymous	SAS0085	immunoglobulin G binding protein A precursor	A->G	E2-ic5, E2-ic3, E1-18-c2, N18HR-C4, E1-18-c3, N-c1, N18-c1, E1-ic3, E2-ic4, E1-18-c1, E1-18-c4, E1-ic2, E1-ic1, E2-ic1, U1-ic1, U1-ic2, U1-ic4, U1-ic5, U1-ic3, E1-18-c5, E1-ic4, E1-ic5
	121239	C->T	non-synonymous	SAS0137 capN	capsular polysaccharide synthesis enzyme	T->I	E2-ic5, E2-ic3, E1-18-c2, N18HR-C4, E1-18-c3, N-c1, N18-c1, E1-ic3, E2-ic4, E1-18-c1, E1-18-c4, E1-ic2, E1-ic1, E2-ic1, U1-ic1, U1-ic2, U1-ic4, U1-ic5, U1-ic3, E1-18-c5, E1-ic4, E1-ic5
	1952977	C->T	non-synonymous	SAS1861	MHC class II analog (pseudogene)	V->I	E2-ic5, E2-ic3, E1-18-c2, N18HR-C4, E1-18-c3, N-c1, N18-c1, E1-ic3, E2-ic4, E1-18-c1, E1-18-c4, E1-ic2, E1-ic1, E2-ic1, U1-ic1, U1-ic2, U1-ic4, U1-ic5, U1-ic3, E1-18-c5, E1-ic4, E1-ic5
	2477451	T->A	non-synonymous	SAS2439	TetR family regulatory protein	D->E	E2-ic5, E2-ic3, E1-18-c2, N18HR-C4, E1-18-c3, N-c1, N18-c1, E1-ic3, E2-ic4, E1-18-c1, E1-18-c4, E1-ic2, E1-ic1, E2-ic1, U1-ic1, U1-ic2, U1-ic4, U1-ic5, U1-ic3, E1-18-c5, E1-ic4, E1-ic5
	352155	C->T	non-synonymous	SAS0354a	hypothetical protein; doubtful CDS no database matches	A->V	E2-ic5, E2-ic3, E1-18-c2, N18HR-C4, E1-18-c3, N-c1, N18-c1, E1-ic3, E2-ic4, E1-18-c1, E1-18-c4, E1-ic2, E1-ic1, E2-ic1, U1-ic1, U1-ic2, U1-ic4, U1-ic5, U1-ic3, E1-18-c5, E1-ic4
	1151746	A->T	non-synonymous	SAS1136 pyrA	putative carbamoyl-phosphate synthase, pyrimidine-specific, small chain	H->L	E2-ic5, E2-ic3, E1-18-c2, N18HR-C4
	2337850	G->A	non-synonymous	SAS2311 hlgC	gamma-hemolysin component C precursor	A->T	E2-ic5, E2-ic3, E1-18-c2, N18HR-C4
	2569251	T->A	non-synonymous	SAS2523 aur	zinc metalloproteinase aureolysin precursor	T->S	E2-ic5, E2-ic3
	1406572	G->A	non-synonymous	SAS1372 cvfC	conserved hypothetical protein conserved virulence factor C	A->V	N-c1
	1358058	C->G	non-synonymous	SAS1322 oppC2	putative oligopeptide transport system permease	A->P	E1-ic3, E2-ic4
	671963	T->G	non-synonymous	SAS0650	ABC transporter ATP-binding protein	F->V	E1-18-c1, E1-18-c4, E1-ic2, E1-ic1, E2-ic1, U1-ic1, U1-ic2, U1-ic4, U1-ic5, U1-ic3
	262422	C->T	non-synonymous	SAS0257	putative exported protein homology to staphyloxanthin biosynthesis protein	A->T	E1-18-c1, E1-18-c4, E1-ic2, E1-ic1
	203697	C->T	non-synonymous	SAS0207 fadA	putative thiolase	R->K	E1-18-c1, E1-18-c4
	411773	A->T	non-synonymous	SAS0411	hypothetical protein	L->F	E2-ic1, U1-ic1, U1-ic2, U1-ic4, U1-ic5, U1-ic3
	934787	A->G	non-synonymous	SAS0860	transport system extracellular binding lipoprotein- peptide transport activity	K->E	E2-ic1, U1-ic1, U1-ic2, U1-ic4, U1-ic5, U1-ic3
	132130	C->T	non-synonymous	SAS0149	putative transport system permease NitT/ TauT family transport permease protein	P->L	E1-18-c5
	2546025	G->A	non-synonymous	SAS2505	precorrin-2 dehydrogenase	A->V	E1-ic4
	665535	G->A	non-synonymous	SAS0644	putative acetyletrasnferase	P->L	E1-ic5
	2059855	G->T	non-synonymous	SAS2032	putative acetyletrasnferase	Q->K	E1-ic5
	2417876	G->A	non-synonymous	SAS2388	fibronecting binding protein precursor	P->L	E1-ic5
	1716227	A->G	synonymous	SAS1639	(conserved hypothetical protein) DNA methyltransferase		NC2
	547760	A->G	synonymous	SAS0521 sdrE	bone sialoprotein-binding protein		N18-c3, E2-ic2, E2-ic5, E2-ic3, E1-18-c2, N18HR-C4, E1-18-c3, N-c1, N18-c1, E1-ic3, E2-ic4, E1-18-c1, E1-18-c4, E1-ic2, E1-ic1, E2-ic1, U1-ic1, U1-ic2, U1-ic4, U1-ic5, U1-ic3, E1-18-c5, E1-ic4, E1-ic5
	547802	C->T	synonymous	SAS0521 sdrE	bone sialoprotein-binding protein		N18-c3, E2-ic2, E2-ic5, E2-ic3, E1-18-c2, N18HR-C4, E1-18-c3, N-c1, N18-c1, E1-ic3, E2-ic4, E1-18-c1, E1-18-c4, E1-ic2, E1-ic1, E2-ic1, U1-ic1, U1-ic2, U1-ic4, U1-ic5, U1-ic3, E1-18-c5, E1-ic4, E1-ic5
	547805	T->C	synonymous	SAS0521 sdrE	bone sialoprotein-binding protein		N18-c3, E2-ic2, E2-ic5, E2-ic3, E1-18-c2, N18HR-C4, E1-18-c3, N-c1, N18-c1, E1-ic3, E2-ic4, E1-18-c1, E1-18-c4, E1-ic2, E1-ic1, E2-ic1, U1-ic1, U1-ic2, U1-ic4, U1-ic5, U1-ic3, E1-18-c5, E1-ic4, E1-ic5
	1716227	A->G	synonymous	SAS1639	conserved hypothetical protein DNA methyltransferase		N18-c3, E2-ic2, NC2
	1298571	G->A	synonymous	SAS1268	putative homoserine dehydrogenase		N18-c3
	1413994	G->A	synonymous	SAS1377 ebH	very large surface anchored protein		E1-18-c2, N18HR-C4
	2485414	A->T	synonymous	SAS2446	putative aminotransferase		E1-ic3, E2-ic4, E1-18-c1, E1-18-c4, E1-ic2, E1-ic1, E2-ic1, U1-ic1, U1-ic2, U1-ic4, U1-ic5, U1-ic3, E1-18-c5, E1-ic4
	1310226	T->C	synonymous	SAS1279 lexA	DNA damage-inducible repressor		E2-ic1
	487186	G->A	intergenic	no - annotation correseponds to rRNA in MRSA252	/		N18-c3, E2-ic2, E2-ic5, E2-ic3, E1-18-c2, N18HR-C4, E1-18-c3, N-c1, N18-c1, E1-ic3, E2-ic4, E1-18-c1, E1-18-c4, E1-ic2, E1-ic1, E2-ic1, U1-ic1, U1-ic2, U1-ic4, U1-ic5, U1-ic3, E1-18-c5, E1-ic4, E1-ic5
	1925292	A->C	intergenic	between SAS1831 (adenylosuccinate lyase) and SAS1832 (staphopain protease)	/		N18-c3, E2-ic2, E2-ic5, E2-ic3, E1-18-c2, N18HR-C4, E1-18-c3, N-c1, N18-c1, E1-ic3, E2-ic4, E1-18-c1, E1-18-c4, E1-ic2, E1-ic1, E2-ic1, U1-ic1, U1-ic2, U1-ic4, U1-ic5, U1-ic3, E1-18-c5, E1-ic4, E1-ic5
	481415	G->T	intergenic	intergenic between SAS0474 (lysyl-tRNA synthetase) and SAS0475 (GntR family regulatory protein)	/		E2-ic5, E2-ic3, E1-18-c2, N18HR-C4, E1-18-c3, N-c1, N18-c1, E1-ic3, E2-ic4, E1-18-c1, E1-18-c4, E1-ic2, E1-ic1, E2-ic1, U1-ic1, U1-ic2, U1-ic4, U1-ic5, U1-ic3, E1-18-c5, E1-ic4
	680435	T->C	intergenic	between SAS0659 (conserved hyppthetical protein) and SAS0660 (fluoroquinolone resistance protein)	/		E2-ic5, E2-ic3, E1-18-c2, N18HR-C4, E1-18-c3, N-c1, N18-c1, E1-ic3, E2-ic4, E1-18-c1, E1-18-c4, E1-ic2, E1-ic1, E2-ic1, U1-ic1, U1-ic2, U1-ic4, U1-ic5, U1-ic3, E1-18-c5, E1-ic4
	1165397	C->A	intergenic	between SAS1146 (primosomal protein n') AND SAS1147 (putative lipoprotein)	/		E1-ic3, E2-ic4
	791348	G->T	intergenic	between SAS0754 (putative exported protein) and SAS0755 (putative exported protein)	/		U1-ic3, U1-ic5, U1-ic4, U1-ic2, U1-ic1
	395694	A->G	intergenic	between SAS0395 (putative restriction and modification system specificity protein) and SAS0396 (exotoxin)	/		NC2
	1765608	C->T	intergenic	between SAS1677 (putative peptidase) and SAS1678 (putative exported protein)	/		NC2
	395694	A->G	intergenic	between SAS0395 (putative restriction and modification system specificity protein) and SAS0396 (putative exported protein)	/		N18-c3, E2-ic2, NC2
	1765608	C->T	intergenic	between SAS1677 (putative peptidase) and SAS1678 (putative exported protein)	/		N18-c3, E2-ic2, NC2
	1108850	T->A	intergenic	between SAS1094 (putative membrane protein) and SAS1095 (putative membrane protein)	/		N18-c3
	1765601	C->G	intergenic	between SAS1677 (putative peptidase) and SAS1678 (putative exported protein)	/		E2-ic5, E2-ic3, E1-18-c2, N18HR-C4, E1-18-c3, N-c1, N18-c1, E1-ic3, E2-ic4, E1-18-c1, E1-18-c4, E1-ic2, E1-ic1, E2-ic1, U1-ic1, U1-ic2, U1-ic4, U1-ic5, U1-ic3, E1-18-c5, E1-ic4, E1-ic5
	2197051	C->T	intergenic	between SAS2173 (putative inosine-uridine preferring nucleoside hydrolase) and SAS2174 (putative ferrichrome-binding lipoprotein precursor)	/		E2-ic5, E2-ic3, E1-18-c2, N18HR-C4, E1-18-c3, N-c1, N18-c1, E1-ic3, E2-ic4, E1-18-c1, E1-18-c4, E1-ic2, E1-ic1, E2-ic1, U1-ic1, U1-ic2, U1-ic4, U1-ic5, U1-ic3, E1-18-c5, E1-ic4, E1-ic5
	1309460	A->T	intergenic	between SAS1278 (hypothetical protein) and SAS1279 (DNA damage-inducible repressor)	/		E1-18-c3, N-c1
	544345	C->A	intergenic	between SAS0520 (LPXTG surface protein) and SAS0521 (bone-sialo protein)	/		E2-ic1, U1-ic1, U1-ic2, U1-ic4, U1-ic5, U1-ic3
Study ID	Position in alignment to MO13 (Accession No. CP003166)	Base change	SNP type	CDS/ gene name (relative to annotation of M013)	Product	AA change	Colonies
PSAE002	1620196	G->T	non-synonymous	M013TW_1550 SAS1473 in MSSA476	Glycine dehydrogenase (glycine cleavage system P2 protein	T->N	PSAE02-E1-c3-24
Study ID	Position in alignment to MSSA476 (Accession no: BX571857)	Base change	SNP type	CDS/ gene name (relative to annotation of MSSA476)	Product	AA change	Colonies
PSAE003	200050	C->T	non-synonymous	SAS0170 hsdR	putative type I restriction enzyme	T->M	E2-Col10, U2-18HRCol3, U2-18HRCol4, U2-IC1, U2-18HRCol5, E2-Col4, E2-Col5, E1-Col2, E1-Col6, U2-18HRCol2, U2-18HRCol1, E1-Col4, E2-Col2, E1-Col1, E1-Col5
	1233332	G->T	non-synonymous	SAS1155 rsgA	conserved hypothetical protein	E->D	E2-Col1
	1604228	T->G	non-synonymous	SAS1480 ComGC	putative exported protein- competence protein	D->A	E1-Col6
	1681182	C->T	synonymous	SAS1559	putative oxygenase		E1-Col6
	1773531	G>A	synonymous	SAS1640 tpx	putative thiol peroxidase		E1Col4, E2Col2, E1Col1, E1Col5
	694264	C->T	intergenic	between SAS0614 (ferrichrome transport permease) and SAS0615 (putative dihydroxyacetone kinase)	/		E2-Col10, U2-18HR-Col3, U2-18HR-Col4, U2-IC1, U2-18HR-Col5, E2-Col4, E2-Col5, E1-Col2, E1-Col6, U2-18HR-Col2, U2-18HR-Col1, E1-Col4, E2-Col2, E1-Col1, E1-Col5
Study ID	Position in alignment to MSSA476 (Accession no: BX571857)	Base change	SNP type	CDS/ gene name (relative to annotation of MSSA476)	Product	AA change	Colonies
PSAE004	2008647	G->T	non-synonymous	SAS1844	putative aldehyde dehydrogenase	A->S	U1-C4, E1-C4, E4-C1, E3-C5, E3-C1, E2-C3, E1-C1, E3-C2, U1-C3, NC5, U1-C2, E4-C3, E1-C2, NC1, U1-C1, E1-C3, NC3, E3-C3
	2199110	C->T	non-synonymous	SAS2044	(hypothetical protein) EVE domain containing protein	R->H	U1-C4, E1-C4, E4-C1, E3-C5, E3-C1, E2-C3, E1-C1, E3-C2, U1-C3, NC5, U1-C2, E4-C3, E1-C2, NC1, U1-C1, E1-C3, NC3, E3-C3
	836089	G->A	non-synonymous	SAS0746 vacB	putative ribonuclease R	V->I	E4-C2, U2-C1, U2-C3, U2-C2, U1-C4, E1-C4, E4-C1, E3-C5, E3-C1, E2-C3, E1-C1, E3-C2, U1-C3, NC5, U1-C2, E4-C3, E1-C2, NC1, U1-C1, E1-C3, NC3, E3-C3
	375374	A->G	non-synonymous	SAS0328	(putative membrane protein) no know function	I->V	E2-C5
	573900	C->T	non-synonymous	SAS0501 rpoC	DNA-directed RNA polymerase beta' chain protein	A->V	E2-C5
	2201081	C->T	non-synonymous	SAS2046	putative mannose-6-phosphate isomerase	G->S	E2-C5
	1834431	C->T	non-synonymous	SAS1684 leuS	leucyl-tRNA synthetase	D->N	NC4
	577967	T->A	non-synonymous	SAS0505 fusA	translation elongation factor G	S->T (S95T)	U2-C5
	1440802	G->A	non-synonymous	SAS1346	(putative membrane protein) hypothetical protein	D->N	NC2
	2516189	G->A	non-synonymous	SAS2350	putative lipoprotein	D->N	E2-C4
	156278	G->A	non-synonymous	SAS0135 capL	capsular polysaccharide synthesis enzyme	A->T	E4-C2
	729844	A->G	non-synonymous	SAS0651 mgrA	MarR family regulatory protein	S->P	E4-C2
	1137147	G->A	non-synonymous	SAS1064 isdA	iron-regulated heme-iron binding protein	A->V	E4-C2
	1308326	T->G	non-synonymous	SAS1218	conserved hypothetical protein	I->M	U2-C1, U2-C3, U2-C2
	2738178	G->A	non-synonymous	SAS2540 sraP	putative cell wall-anchored protein	T->I	U1-C4, E1-C4, E4-C1
	2739483	C->T	non-synonymous	SAS2540 sraP	putative cell wall-anchored protein	S->N	U1-C4, E1-C4, E4-C1
	2449841	C->A	non-synonymous	SAS2289	uroporphyrin-III C-methyltransferase	A->S	E3-C5
	497249	C->T	non-synonymous	SAS0438	Orn/Lys/Arg decarboxylase family protein	A->V	U1-C3
	683379	G->C	non-synonymous	SAS0606 tagX	putative glycosyl transferase	D->H	NC5
	1641468	A->C	non-synonymous	SAS1520 hrcA	heat-inducible transcription repressor	F->V	NC5
	461922	C->T	non-synonymous	SAS0415a	hypothetical protein; doubtful CDS no known function	A->V	E4-C3
	877253	T->A	non-synonymous	SAS0794	putative 5'-nucleotidase	I->N	NC1
	2308897	G->A	non-synonymous	SAS2151	AcrB/AcrD/AcrF family protein	P->L	NC1
	2142662	A->T	non-synonymous	SAS1985	putative helicase	S->T	U1-C1
	837398	G->T	non-synonymous	SAS0747	putative tmRNA-binding protein	R->L	NC3
	2089247	A->T	SNOP	SAS1944 agrA	autoinducer sensor protein response regulator protein	K->*	E2-C5
	266915	G->T	SNOP	SAS0224	putative zinc-binding dehydrogenase	G->*	U2-C5
	685586	A->T	SNOP	SAS0608	penicillin-binding protein 4	L->*	E3-C5
	304574	G->T	SNOP	SAS0258 esxA	conserved hypothetical protein	E->*	NC5
	878792	T->C	synonymous	SAS0796	(conserved hypothetical protein) DUF1027 superfamily		NC4, E2-C5, U2-C5, E2-C2, NC2, E2-C4
	423339	C->T	synonymous	SAS0377	(hypothetical protein) no known function		E4-C2
	1794495	T->C	synonymous	SAS1657 isdH	(haptoglobin-binding surface anchored protein)		E4-C2
	1461399	C->T	synonymous	SAS1364	(conserved hypothetical protein) DUF1250 protein		U2-C1, U2-C3, U2-C2
	708733	T->C	synonymous	SAS0629	putative phosphate transport protein		U1-C4, E1-C4, E4-C1, E3-C5, E3-C1, E2-C3, E1-C1, E3-C2, U1-C3, NC5, U1-C2, E4-C3, E1-C2, NC1, U1-C1, E1-C3, NC3, E3-C3
	1192651	T->C	synonymous	SAS1118	(putative cell division protein) cell division protein		E3-C1
	2771487	G->A	synonymous	SAS2570	(putative membrane protein) DUF1393 protein		NC5
	1426709	A->G	synonymous	SAS1332 cvfB	conserved virulence factor B		NC3
	1909182	C->T	synonymous	SAS1756 traP	signal transduction protein		NC3
	404091	C->T	integenic	between SAS0359 (nitroreductase) and SAS0360 (putative sodium:dicarboxylate symporter protein)	/		E2-C5
	1163710	G->T	intergenic	between SAS1088 (putative exported protein) and SAS1089 (hypothetical protein)	/		NC4, E2-C5, U2-C5, E2-C2, NC2, E2-C4
	205880	A->G	intergenic	between SAS0174 (putative permease protein) and SAS0175 (putative membrane protein)	/		U2-C5
	495334	C->T	intergenic	between rRNA and SAS0438 (Orn/Lys/Arg decarboxylase family protein)	/		E2-C2
	1820894	G->A	intergenic	between SAS1677 (putative peptidase) and SAS1678 (putative exported protein)	/		E4-C2
	2598270	C->T	intergenic	between SAS2423 (hypothetical protein) and SAS2424 (PTS system, glucose-specific IIABC component)	/		U1-C4, E1-C4, E4-C1
	1413408	C->T	intergenic	between SAS1311(N-(5'phosphoribosyl)anthranilate (PRA) isomerase) and SAS1312 (tryptophan synthase beta chain)	/		U1-C4, E1-C4, E4-C1, E3-C5, E3-C1, E2-C3, E1-C1, E3-C2, U1-C3, NC5, U1-C2, E4-C3, E1-C2, NC1, U1-C1, E1-C3, NC3, E3-C3
	718186	G->A	intergenic	between SAS0637 (LysR family regulatory protein) and SAS0638 (putative sugar efflux transporter)	/		E3-C1
	2711129	C->A	intergenic	between SAS2523 (zinc metalloproteinase aureolysin precursor) and SAS2524 (immunodominant antigen B)	/		U1-C3, NC5, U1-C2
	1071847	C->A	intergenic	betweeen SAS0999 (FolD bifunctional protein ] and SAS1000 (putative phosphoribosylaminoimidazole carboxylase catalytic subunit)	/		U1-C2
	1035025	T->A	intergenic	betweeen SAS0963 (hypothetical protein) and SAS0964 (putative exported protein)	/		E1-C2
	1035026	A->C	intergenic	betweeen SAS0963 (hypothetical protein) and SAS0964 (putative exported protein)	/		E1-C2
Study ID	Position in alignment to MRSA252 (Accession no: BX571856)	Base change	SNP type	CDS/ gene name (relative to annotation of MRSA252)	Product	AA change	Colonies
PSAE005	333222	C->T	non-synonymous	SAR0284 essC	putative membrane protein	H->Y	E2C1, E2-C4, E2C5, E2C3, E2C2
	498974	T->A	non-synonymous	SAR0471 gltA	glutamate synthase, large subunit	Y->N	E2C1, E2-C4, E2C5, E2C3, E2C2
	776258	G->T	non-synonymous	SAR0741	aldo/keto reductase family protein	G->V	E2C1, E2-C4, E2C5, E2C3, E2C2
	941759	C->T	non-synonymous	SAR0905	(putative transporter protein) Na+/H + ion transporter family protein	P->L	E2C1, E2-C4, E2C5, E2C3, E2C2
	1423684	G->A	non-synonymous	SAR1368	sodium:alanine symporter family protein	G->S	E2C1, E2-C4, E2C5, E2C3, E2C2
	1484337	C->T	non-synonymous	SAR1425 odhA	2-oxoglutarate dehydrogenase E1 component	M->I	E2C1, E2-C4, E2C5, E2C3, E2C2
	2387452	C->T	non-synonymous	SAR2300 rpsI	30S ribosomal protein S9	R->H	E2C1, E2-C4, E2C5, E2C3, E2C2
	1117695	G->A	non-synonymous	SAR1070 pdhD	dihydrolipoamide dehydrogenase	A->T	E1C2, E1C5, E1-C1, E1C4, E1C3
	1256390	T->C	non-synonymous	SAR1206 fabD	putative malonyl CoA-acyl carrier protein transacylase	F->S	E1C2, E1C5, E1-C1, E1C4, E1C3
	1333452	A->G	non-synonymous	SAR1271 mutS	DNA mismatch repair protein MutS	R->G	E1C2, E1C5, E1-C1, E1C4, E1C3
	1381855	A->G	non-synonymous	SAR1331 DesK	sensor kinase protein	K->R	E1C2, E1C5, E1-C1, E1C4, E1C3
	1815438	C->T	non-synonymous	SAR1752 hemA	glutamyl-tRNA reductase	A->T	E1C2, E1C5, E1-C1, E1C4, E1C3
	2202764	A->G	non-synonymous	SAR2140 ilvD	putative dihydroxy-acid dehydratase	E->G	E1C2, E1C5, E1-C1, E1C4, E1C3
	2717966	G->A	non-synonymous	SAR2632	(putative transport protein) putative drug exporter of the RND superfamily	T->I	E1C2, E1C5, E1-C1, E1C4, E1C3
	124173	A->G	synonymous	SAR0114 spa	immunoglobulin G binding protein A precursor		E2C1, E2-C4, E2C5, E2C3, E2C2
	1284617	A->G	synonymous	SAR1230 hslU	putative ATP-dependent protease ATP-binding subunit		E2C1, E2-C4, E2C5, E2C3, E2C2
	2400014	A->G	synonymous	SAR2320 rplF	50S ribosomal protein L6		E2C1, E2-C4, E2C5, E2C3, E2C2
	1579426	A->G	synonymous	SAR1485	putative 30S ribosomal protein S1		E1C2, E1C5, E1-C1, E1C4, E1C3
	1643851	T->C	synonymous	SAR1569 rluB	ribosomal large subunit pseudouridine synthase B		E1C2, E1C5, E1-C1, E1C4, E1C3
	1683129	T->C	synonymous	SAR1611	putative membrane protein) hypothetical protein		E1C2, E1C5, E1-C1, E1C4, E1C3
	2228320	C->A	synonymous	SAR2160	(putative membrane protein) uncharacterised protein		E1C2, E1C5, E1-C1, E1C4, E1C3
	228302	G->A	synonymous	SAR0198	ABC transporter ATP-binding protein		E1C3
	2254115	T->C	intergenic	between SAR2183 (tenA transcriptional activator) and SAR2183b (hypothetical protein)	/		E1C3
	2068670	C->T	intergenic	between SAR1978 (putative metallopeptidase) and SAR1980 (putative membrane protein)	/		E2C1, E2-C4, E2C5, E2C3, E2C2
	2240567	T->C	intergenic	between SAR2168 (putative helicase) and SAR2169 (putative UDP-N-acetylmuramoylalanyl-D-glutamyl-2,6-diaminopimelate--D-alanyl-D-alanyl ligase)	/		E1C2, E1C5, E1-C1, E1C4, E1C3
	2778894	C->G	intergenic	between SAR2690 (cudB putative choline dehydrogenase) and SAR2691 (cudA putative betaine aldehyde dehydrogenase)	/		E1C2, E1C5, E1-C1, E1C4, E1C3
Study ID	Position in alignment to N315 ( Accession no: BA000018)	Base change	SNP type	CDS/ gene name (relative to annotation of N315)	Product	AA change	Colonies
PSAE006	404620	G->A	non-synonymous	SA0345	(conserved hypothetical protein) bifunctional homocysteine S-methyltransferase/5,10-methylenetetrahydrofolate reductase	H->Y	E4-ic3
	2547513	T->A	non-synonymous	SA2272	(hypothetical protein) membrane protein	E->V	E4-ic4, E3-ic1, E3-18HR-col4
	1295102	G->A	non-synonymous	SA1138 mutL	DNA mismatch repair protein	E->K	E4-18HR-col2
	1203913	C->T	synonymous	SA1063	(protein kinase) cation efflux superfamily serine threonine protein kinase		E4-ic4, E3-ic1, E3-18HR-col4, E3-18HR-col6, E3-18HR-col2, E3-ic2, U2-ic2, E4-18HR-col2, U2-ic1
	499900	C->G	synonymous	SA0433	alpha-glucosidase		E3-18HR-col6, E3-18HR-col2
	497418	A->G	intergenic	between gltD (ORFID:SA0431) and treP (ORFID:SA0432)	/		E4-ic3
Study ID	Position in alignment to PSAE008_E2C3 (Accession no: ERS1718848)	Base change	SNP type	CDS/ gene name (relative to annotation of MSSA476 reference; Accession no: BX571857)	Product	AA change	Colonies
PSAE008 (ST123 colonies)	1015322	A->G	non-synonymous	SAS0090	pyridoxal-phosphate dependent enzyme	S->P	E2-C2, E4-C4, E4-C3, E4-C2, E2-C5, E4-C1, U2-C3, E1-C3, E4-C5, U2-C1, E2-C4, NC5, NC3, NC2, NC1, E1-C1
	463142	T->C	non-synonymous	SAS2008 atpA	ATP synthase alpha chain	T->A	NC5
	2354961	A->T	non-synonymous	SAS1966 ilvA	threonine dehydratase biosynthetic	I->N	NC5
	1664972	T->C	non-synonymous	SAS0668	aldo/keto reductase family protein	K->R	E2-C2, E4-C4, E4-C3, E4-C2
Study ID	Position in alignment to PSAE009_E4C2 (Accession no: ERS1718849 )	Base change	SNP type	CDS/ gene name (relative to annotation of MSSA476 reference; Accession no: BX571857)	Product	AA change	Colonies
PSAE009	420123	T->C	non-synonymous	SAS0201	formate acetyltransferase	R->G	E4C3
	1126393	C->G	non-synonymous	SAS1377 ebH	very large surface anchored protein	A->G	E4C3
	1809863	A->G	non-synonymous	SAS1342 msa	putative membrane protein	D->G	E4C3
	2732624	A->G	non-synonymous	SAS0833	putative membrane protein	Y->C	E4C3
	2672196	T->C	non-synonymous	SAS0767	hypothetical protein - multispecies acetyltransferase	I->V	E2-C3, E2-C4, E2-C2, E1-C3, E1-C5, E1-C1, E4-C1, E1-C4, E1-C2, E2-C1
	17069	G->A	non-synonymous	SAS2188	putative trasncriptional regulator -AraC family	S->N	E1C3
	1934970	C->T	non-synonymous	SAS1431 ResE	sensor kinase	E->K	E1C3
	843559	A->T	non-synonymous	SAS2595 rnpA	ribonuclease P protein component	I->N	E2-C3, E2-C4
	1547319	G->C	non-synonymous	SAS2401 fbp	Fructose-1-6-bispphophatase	P->R	E2-C3, E2-C4
	102277	G->T	synonymous	SAS2474	conserved hypothetical protein fructosamine kinase		E2-C1
	833218	A->T	synonymous	SAS2420	putative membrane protein (DUF6 transmembrane family/ EmrE multidrug efflux pump similarity)		E2C2
	644954	T->C	synonymous	SAS2080	hypothetical protein- siderphore synthetase		E2C5
	951199	G->T	intergenic	between SAS1952 (ABC transporter ATP-binding protein and SAS1951 (conserved hypotehtical protein)	/		E4C3
	2455498	A->G	intergenic	between SAS1165 (3-oxoacyl-[acyl-carrier protein] reductase) and SAS1166 (acyl carrier protein)	/		E4C3
	2552012	T->A	intergenic	/	/		E4-C1
Study ID	Position in alignment to MSSA476 (Accession no: BX571857)	Base change	SNP type	CDS/ gene name (relative to annotation of MSSA476)	Product	AA change	Colonies
PSAE010	1741005	T->C	non-synonymous	SAS1618	DNA polymerase I	S->G	E2-18HR-C1
	1239972	C->A	non-synonymous	SAS1161 RecG	ATP-dependent DNA helicase	A->E	E4-IC2
	564735	A->G	non-synonymous	SAS0494 NusG	transcription antitermination protein	Q->R	N18HR-C1, N18HR-C5, N18HR-C6, N18HR-C4, N18HR-C2, N18HR-C3
	1829799	T->C	non-synonymous	SAS1682 sasC	surface anchored protein	I->M	E3-IC1
	192515	C->T	non-synonymous	SAS0164 ptsG	glucose-specific PTS transporter protein, IIABC component	G->D	E3-IC2
	2469310	A->T	non-synonymous	SAS2309 sbi	IgG-binding protein	E->V	E3-IC2
	2469316	T->A	non-synonymous	SAS2309 sbi	IgG-binding protein	V->D	E3-IC2
	2778719	T->G	non-synonymous	SAS2578 c n a	collagen adhesin precursor	K->T	E4-IC5
	1437876	C->T	non-synonymous	SAS1341	diaminopimelate decarboxylase	S->L	E2-IC2
	1468016	T->C	non-synonymous	SAS1374	(conserved hypothetical protein) DUF2602 family protein; no known function	H->R	E2-IC3, E2-IC1
	208273	A->G	non-synonymous	SAS0177	(putative membrane protein) duf95 protein; no known function	H->R	E3-IC5
	389724	G->A	non-synonymous	SAS0339	(putative GTP-binding protein) DUF576 superfamily - hypothetical protein	V->I	E3-IC3
	1863974	G->A	non-synonymous	SAS1716	(hypothetical protein) O-succinylbenzoate synthase	L->F	E3-IC3
	971178	G->A	non-synonymous	SAS0882	sodium:alanine symporter family protein	G->D	U1-IC1
	80763	A->G	non-synonymous	SAS0070 plc	1-phosphatidylinositol phosphodiesterase precursor (pseudogene)	I->V	E4-IC1
	620557	T->C	non-synonymous	SAS0538	(conserved hypothetical protein) phosphomethylpyrimidine kinase	D->G	E4-IC1
	867412	T->G	non-synonymous	SAS0785	(conserved hypothetical protein) sufD- FeS cluster assembly protein	F->L	E4-IC1
	914840	C->T	non-synonymous	SAS0833	hypothetical membrane protein	P->S	E4-IC1
	1805141	G->C	non-synonymous	SAS1664	putative membrane protein	A->G	E4-IC1
	2252001	G->A	non-synonymous	SAS2081	putative membrane protein	T->I	E4-IC1
	322372	A->G	non-synonymous	SAS0276	(conserved hypothetical protein) DU600 hypothetical protein	H->R	U1-IC3
	1472333	A->T	non-synonymous	SAS1377 ebh	very large surface anchored protein	I->I	E3-IC1
	1283703	T->A	synonymous	SAS1198	DNA polymerase III PolC-type		E2-18HR-C1, E4-IC3, E4-IC2, U1-IC2, U1-IC5
	2330729	T->C	synonymous	SAS2175	(conserved hypothetical protein) acyl-coA dehydrogenase		E4-IC3, E4-IC2, U1-IC2, U1-IC5
	2712271	G->A	synonymous	SAS2525	putative exported protein		E4-IC2
	152495	A->G	synonymous	SAS0131 cap8H	capsular polysaccharide synthesis enzyme		E2-IC2
	1187325	C->T	synonymous	SAS1115	penicillin-binding protein 1		E2-IC2
	1963820	A->G	synonymous	SAS1801	(putative aminopeptidase) peptidase M29 aminopeptidase II		E2-IC2
	2275858	A->G	synonymous	SAS2103	hyaluronate lyase precursor 2		E2-IC2
	1813839	G->A	synonymous	SAS1671	putative aminopeptidase		U1 IC3, E4IC1
	1301163	A->G	synonymous	SAS1210	putative DNA translocase (FtsK/SpoIIIE family protein)		E3-IC5
	2634395	C->T	synonymous	SAS2453	putative membrane protein		E3-IC4, E2-IC4, U1-IC4, E2-18HR-C1, E4-IC3, E4-IC2, U1-IC2, U1-IC5, N18HR-C1, N18HR-C5, N18HR-C6, N18HR-C4, N18HR-C2, N18HR-C3, E3-IC1, E3-IC2, E4-IC5, E2-IC2, E2-IC3, E2-IC1, E3-IC5, E3-IC3, U1-IC1
	1773369	A->G	synonymous	SAS1640 tpx	putative thiol peroxidase		E4-IC1
	907009	A->G	intergenic	between SAS0827 (ornithine aminotransferase) and SAS0828 (putative NAD-specific glutamate dehydrogenase)	/		E3-IC4, E2-IC4
	1344721	C->T	intergenic	between SAS1254 (hypothetical protein) and SAS1255 (hypothetical protein)	/		E4-IC3
	721464	A->T	intergenic	between SAS0641 (putative acetyltransferase) and SAS0642 (putative lipoprotein)	/		U1-IC5
	2756228	C->G	intergenic	between SAS2555 (intercellular adhesion protein C) and SAS2556 (lipase precursor)	/		E3-IC1
	2756249	A->T	intergenic	between SAS2555 (intercellular adhesion protein C) and SAS2556 (lipase precursor)	/		E3-IC1
	678744	G->A	intergenic	between SAS0601 ( putative membrane protein) and SAS0602 (teichoic acid biosynthesis protein)	/		E3-IC2
	904286	A->G	intergenic	between SAS0825 (putative S1 RNA binding domain) and SAS0826 (NADH:flavin oxidoreductase / NADH oxidase family protein)	/		E2-IC2
	1464511	T->C	intergenic	between SAS1369 (dihydrofolate reductase type I) and SAS1370 (thymidylate synthase)	/		E4-IC1
	797591	C->T	intergenic	between SAS0714 (conserved hypothetical protein) and SAS0715 (putative helicase)	/		E4-IC4
	1542831	T->C	intergenic	beyween SAS1417 (putative 30S ribosomal protein S1) and SAS1418 (cytidylate kinase)	/		E4-IC4
	2758687	G->A	intergenic	between SAS2556 (lipase precursor) and SAS2557 (putative histidine biosynthesis bifunctional protein)	/		E4-IC4
Study ID	Position in alignment to CA-347 (Accession no: CP006044)	Base change	SNP type	CDS/ gene name (relative to annotation of CA-347)	Product	AA change	Colonies
SS_016	952810	T->A	non-synonymous	CA347_895 clpB	ATP-dependent chaperone protein ClpB	L->I	NC4
Study ID	Position in alignment to MRSA252 (Accession no: BX571856)	Base change	SNP type	CDS/ gene name (relative to annotation of MRSA252)	Product	AA change	Colonies
SS_026	823767	A->G	non-synonymous	SAR0785	ribonucleoside-diphosphate reductase alpha chain	K->R	NC4
	1878541	G->A"	non-synonymous	SAR1803	PTS system IIBC component	T->I	NC4
	1591073	C->A	non-synonymous	SAR1495	putatitive lipoprotein	V-> L	NC1
	926781	C->T	non-synonymous	SAR0888	conserved hypothetical protein	S->L	NC3
	2022462	G->A	non-synonymous	SAR1940	putative histidine kinase	T->M	NC5
	1484563	A->T	non-synonymous	SAR1425 citK	2-oxoglutarate dehydrogenase E1 component	V->D	NC2/1/3
	1267143	A->G	synonymous	SAR1216 trmD	putative tRNA ((guanine-7-)-methyltransferase)		NC4
	1230776	C->T	intergenic	between SAR1183 and SAR1184	/		NC4
	988458	A->G	intergenic	between SAR0944 and SAR0945	/		NC2/1/3
Study ID	Position in alignment to MRSA252 (Accession no: BX571856)	Base change	SNP type	CDS/ gene name (relative to annotation of MRSA252)	Product	AA change	Colonies
SS_039	2193102	G->A	non-synonymous	SAR2132	putative membrane protein	A->V	NC3
	2584058	T->A	non-synonymous	SAR2509 hlgA	gamma haemolysin A precursor	V->E	NC3
	239541	A->G	non-synonymous	SAR0206	putative extracellular sugar-binding lipoprotein	D->G	NC2/4
	2695006	C->T	non-synonymous	SAR2610	putative L-serine dehydratase, alpha chain	G->D	NC5
	2737498	C->T	non-synonymous	SAR2649	putative membrane protein	V->I	NC5
	31404	C->T	non-synonymous	SAR0023 sasH	putative 5' nucleotidase	P->L	NC3
	1668111	T->C	synonymous	SAR1594 bfmB1B	2-oxoisovalerate dehydrogenase beta subunit		NC1
	1033383	T->C	synonymous	SAR0988 murE	UDP-N-acetylmuramoylalanyl-D-glutamate--2,6-dia minopimelate ligase		NC3
	1775262	A->G	intergenic	between SAR1712(putative N-acetylmuramoyl-L-alanine amidase (pseudogene)) and SAR1713(conserved hypothetical protein)	/		NC1
	2872382	G->A	intergenic	between SAR2768 ( conserved hypothetical protein) and SAR2769 ( conserved hypothetical protein)	/		NC1
	2717533	G->A	intergenic	between SAR2631(hypothetical protein) and SAR2632 (putative transport protein)	/		NC5
Study ID	Position in alignment to 045NC1 (Accession no: ERS1718854 )	Base change	SNP type	CDS/ gene name (relative to annotation of MSSA476 reference; Accession no: BX571857)	Product	AA change	Colonies
SS_045	2293886	G->A	non-synonymous	SAS1558	putative cysteine desulfurase	A->V	NC2
	2433919	A->T	non-synonymous	SAS1676	putative D-alanine aminotransferase	I->N	NC2
	50802	T->C	non-synonymous	SAS2537	conserved hypothetical protein	V->A	NC2/3/4/5
	2586622	T->C	non-synonymous	SAS2332	putative membrane protein	F->L	NC4
	289481	T->G	intergenic	between SAS0229 (hypothetical protein) and SAS0230a (hypothetical protein)	/		NC2
Study ID	Position in alignment to MRSA252 (Accession no: BX571856)	Base change	SNP type	CDS/ gene name (relative to annotation of MRSA252)	Product	AA change	Colonies
SS_091	1089465	C->T	synonymous	SAR1044 purF	putative amidophosphoribosyltransferase precursor		NC1/4/2
Study ID	Position in alignment to MRSA252 (Accession no: BX571856)	Base change	SNP type	CDS/ gene name (relative to annotation of MRSA252)	Product	AA change	Colonies
SS_105	124311	T->G	non-synonymous	SAR0114 spa	immunoglobulin G binding protein A precursor	K->N	NC5
	2202918	G->T	non-synonymous	SAR2140 ilvD	putative dihydroxy-acid dehydratase	M->I	NC1/2/3/4
	1444841	A->G	non-synonymous	SAR1387 femA	factor essential for expression of methicillin resistance	K->E	NC2/3
	2311433	A->G	non-synonymous	SAR2242 glmS	glucosamine--fructose-6-phosphate aminotransferase [isomerizing]	I->T	NC2/3
	17955	C->T	non-synonymous	SAR0013	putative membrane protein	A->V	NC2
	372991	C->T	non-synonymous	SAR0326	putative membrane protein	G->S	NC2
	1950542	C->A	non-synonymous	SAR1861	putative membrane protein	G->V	NC2
	1663664	C->T	non-synonymous	SAR1590	putative membrane protein	A->T	NC1/4
	2186507	T->G	SNOP	SAR2126 agrA	autoinducer sensor protein response regulator protein	L->*	NC5
	605003	A->C	synonymous	SAR0555 kbl	putative 2-amino-3-ketobutyrate coenzyme A ligase		NC5
	2510893	T->C	synonymous	SAR2441 tcaB	teicoplanin resistance associated membrane protein		NC5
	2438295	C->T	synonymous	SAR2368	putative ferrichrome-binding lipoprotein precursor		NC1/2/3/4
	706888	C->T	synonymous	SAR0659 fhuD	ferrichrome transport permease		NC3
	252183	C->G	intergenic	between SAR0216 (putative lipoprotein) and SAR0217 (formate acetyltransferase)	/		NC4
	2566271	T->C	intergenic	between SAR2490 (conserved hypothetical protein) and SAR2491 (acetyltransferase (GNAT) family protein)	/		NC1/4
Study ID	Position in alignment to HO 5096 0412 (Accession no: HE681097)	Base change	SNP type	CDS/ gene name (relative to annotation of HO 5096 0412)	Product	AA change	Colonies
SS_141	265069	A->G	non-synonymous	SAEMRSA1502110	putative zinc-binding dehydrogenase	Y->C	NC1/3/4
	1042957	A->C	non-synonymous	SAEMRSA1509250 pdhC	dihydrolipoamide acetyltransferase component of pyruvate dehydrogenase complex	Y->S	NC1/3/4
	2418873	C->A	non-synonymous	SAEMRSA1522430	putative permease	L->I	NC1/3/4
Study ID	Position in alignment to MRSA252 (Accession no: BX571856)	Base change	SNP type	CDS/ gene name (relative to annotation of MRSA252)	Product	AA change	Colonies
SS_147	506374	A->G	synonymous	SAR0473	sugar-specific PTS transport system, IIBC component		NC2/3/5
Study ID	Position in alignment to MRSA252 (Accession no: BX571856)	Base change	SNP type	CDS/ gene name (relative to annotation of MRSA252)	Product	AA change	Colonies
SS_149	1001282	A->C	non-synonymous	SAR0957 appD	putative oligopeptide transport ATP-binding protein	I->L	NC4
	1039472	C->T	non-synonymous	SAR0992	putative protease	A->V	NC4
	1568899	G->A	non-synonymous	SAR1475 aroA	3-phosphoshikimate 1-carboxyvinyltransferase	P->S	NC4
	2445203	G->A	non-synonymous	SAR2377 ureG	urease accessory protein UreG	G->S	NC4
	590240	T->A	non-synonymous	SAR0546	conserved hypothetical protein	I->N	NC1/5/2/3
	671194	G->T	non-synonymous	SAR0623	putative membrane protein	D->Y	NC1/5/2/3
	961489	C->T	non-synonymous	SAR0924-	putative glucose-6-phosphate isomerase	R->C	NC1/5/2/3
	1477613	T->C	synonymous	SAR1420	conserved hypothetical protein		NC4
	2344042	A->G	synonymous	SAR2262	putative UTP--glucose-1-phosphate uridylyltransferase		NC4
	690035	A->G	synonymous	SAR0643	ABC transporter ATP-binding protein		NC3/2/5
	401664	C->T	synonymous	SAR0355	Cys/Met metabolism PLP-dependent enzyme		NC1/5/2/3
	2855974	T->C	synonymous	SAR2753	lipase precusror		NC1/5/2/3
	604696	C->A	intergenic	between SAR0554 (putative peptidase) and SAR0555 (putative 2-amino-3-ketobutyrate coenzyme A ligase)	/		NC4
	1111893	C->T	intergenic	between SAR1065 (putative polypeptide deformylase 2) and SAR1066 (putative lipoprotein)	/		NC4
	2810721	A->G	intergenic	between arcA SAR2714 (arginine deiminase) and SAR2715 (arginine repressor family protein)	/		NC4
	657126	T->A	intergenic	between SAR0607 (putative membrane protein) and SAR0608 (aldo/keto reductase family protein)	/		NC1/5/2/3
	2018634	A->C	intergenic	between SAR1936 (conserved hypothetical protein) and SAR1935 (putative DNA repair exonuclease)	/		NC1/5/2/3
Study ID	Position in alignment to 153NC4 (Accession no: ERS1718864)	Base change	SNP type	CDS/ gene name (relative to annotation of MSSA476 reference; Accession no: BX571857)	Product	AA change	Colonies
SS_153	116038	T->C	non-synonymous	SAS1161	ATP-dependent DNA helicase	V->A	NC5
	1437502	C->T	non-synonymous	SAS1346	putative membrane protein	V->I	NC1, NC3, NC2
	2507851	G->A	synonymous	SAS0684	putative sulfatase		NC1, NC3, NC2
Study ID	Position in alignment to MRSA252 (Accession no: BX571856)	Base change	SNP type	CDS/ gene name (relative to annotation of MRSA252)	Product	AA change	Colonies
SS_157	434094	C->T	non-synonymous	SAR0398	alkyl hydroperoxide reductase subunit F	A->T	NC4
	2240292	T->C	synonymous	SAR2168	putattive helicase		NC2
Study ID	Position in alignment to MRSA252 (Accession no: BX571856)	Base change	SNP type	CDS/ gene name (relative to annotation of MRSA252)	Product	AA change	Colonies
SS_250	1008575	C->T	non-synonymous	SAR0964 trpS	putative tryptophanyl-tRNA synthetase	A->T	NC4
	307160	G->T	non-synonymous	SAR0263	putative PTS transport system protein	D->Y	NC2
	343726	C->T	non-synonymous	SAR0302	putative formate/nitrite transporter	G->S	NC2
	1657450	G->A	non-synonymous	SAR1585 malR	maltose operon transcriptional repressor	L->F	NC2
	2344765	G->A	STOP	SAR2263	putative membrane protein	Q->*	NC1/3/4/5
Study ID	Position in alignment to MRSA252 (Accession no: BX571856)	Base change	SNP type	CDS/ gene name (relative to annotation of MRSA252)	Product	AA change	Colonies
SS_268	1726183	A->G	non-synonymous	SAR1658 grpE	GrpE protein -Hsp-70 cofactor	M->T	NC3
	1136521	C->T	non-synonymous	SAR1088	putative pyruvate carboxylase	P->S	NC2/4
	1478391	G->A	non-synonymous	SAR1420	conserved hypothetical protein	T->I	NC4
	2625727	T->A	non-synonymous	SAR2544	ABC transporter ATP-binding protein	I->F	NC1
	2839685	T->G	synonymous	SAR2734 sasA	serine rich repeat containing protein		NC1/5
	1311725	C->T	synonymous	SAR1251	conserved hypothetical protein		NC2/4
	2792697	C->T	intergenic	SAR2700 (putative membrane protein) and SAR2699 (putative glutathione peroxidase)	/		NC2/4
	1745033	A->G	intergenic	within hypothetical phage protein (SAR1682)	/		NC1

## Sheet: S6
Table S6: Unique insertions/ deletions (indels) within individuals colonising populations. Positional information is in comparison to annotation of stated reference genome. Where region was not annotated in reference, alternative reference genome comparison is highlighted with *. Insertion (+)/ Deletion (-).
No unique indels were identified in colony populations of PSAE002, PSAE008 (ST45 colonies), SS_016, SS_026, SS_057, SS_059, SS_091, SS_094, SS_099, SS_147, SS_153, SS_157, SS_303.
Study ID	Base position	Indel	ST188 reference (CUHK_HK188; accession number: JFFV00000000) with annotation relative to MSSA476 Accession no: BX571857	Predicted consequence	Colonies
PSAE001	2571319	(+) A	intergenic region between SAS0380 (conserved hypothetical protein) and SAS0381 (conserved hypothetical protein)	no obvious consequence	E1 18 C1 , E1 18 C4
	908129	(+) GT	intergenic region between SAS1107 (putative DNA-binding protein) and SAS1107a (antibacterial protein), tRNA in this region also	no obvious consequence	E1 18 C1 , E1 18 C5
	365382	(-) ta	in ST188 gff deletion present in ST188_02373- Sau3AI Type 2 restriction modification system	possible change in function	NC2, E2IC2, N18 C3
	1693390	(+) A	integrenic region between ST188_00677 (Predicted permeases,carboxylate/amino acid/amine transporter) and ST188_00678 (Nrdi,hypothetical protein,ribonucleotide reductase stimulatory protein,nrdI protein,NrdI Flavodoxin like)	107bp upstream of translational start of next gene (equivalent of SAS0695- NrdI- ribonucleotide reductase )	E1IC5
	1370737	(-) t	intergenic region between ST188_00003 (Transcriptional regulator,HTH-type transcriptional regulator immR,hypothetical protein,) and ST188_00004 (protein of uniknown function DUF3147)	intergenic no consequence	N18 C3
Study ID	Base position	Indel	within Region/ gene (in MSSA476 Accession no: BX571857)	Predicted consequence	Colonies
PSAE003	834677	(-) t	SAS1331- transposase fragment	Nil	E2C10, U218HRC3, U218HRC4, U2C1, U218HRC5, E2C4, E2C5, E1C2, E1C6, U218HRC2, U218HRC1, E1C4, E2C2, E1C1, E1C5
	493011	(-) g	intergenic region between SAS2363 (putative short chain dehydrogenase) and SAS2364 (putative transport protein)	within ribosomal binding site; potentially no consequence though as deletion of G in region rich in G	E2C3, E2C6, E2C7, E2C8, E2C1, E2C9, E1C3
Study ID	Base position	Indel	within Region/ gene (in MSSA476 Accession no: BX571857)	Predicted consequence	Colonies
PSAE004	146942	(-) c	SAS0154; putative non-ribosomal peptide synthetase	Truncation of protein and likely reduced function	E1C4 , E4C1, U1C4
	1994907	(-) t	SAS1760a; hypothetical protein	Doubtful CDS no consequence	E2C2, E2C4, E2C5, NC2, NC4, U2C5
	2795782	(+) C	SAS1927; hypothetical protein	Frameshift mutation	E2C2, E2C4, E2C5, E4C2, NC2, NC4, U2C1, U2C2, U2C3, U2C5
	2811750	(+) T	SAS1944; autoinducer sensor protein response regulator protein	Gain of function- read through and full translation	E2C2, E2C4, E2C5, E4C2, NC2, NC4, U2C1, U2C2, U2C3, U2C5
	719262	(+) T	intergenic between SAS2085 and SAS2086	Indel 62bp upstream of start site	NC3
	441168	(-) a	intergenic between SAS0446 and SAS0447	Indel 165bp upstream of translational start site	E2C5
Study ID	Base position	Indel	within Region/ gene (in MRSA252 Accession no: BA000018)	Predicted consequence	Colonies
PSAE005	696019	(-) a	SAR0783 (putative membrane protein)- duf6 protein	frameshift leading to I->L; predicted fusion protein with next gene	E2C1, E2C2, E2C3, E2C4, E2C5
	853225	(+)A	at site of plasmid deletion; equivocal to integrated plasmid in MRSA252 region (735184..764371)	nil	E1C1, E1C2, E1C3, E1C4, E1C5
Study ID	Base position	Indel	Region/ gene (Position in alignment to PSAE008_E2C3 Accession no: ERS1718848 (relative to annotation of MSSA476 reference; Accession no: BX571857))	Predicted consequence	Colonies
PSAE008 ST123 colonies	592430	(+) A	SAR0585- conserved hypothetical protein- phosphomethylpyrimidine kinase	Intergenic no consequence- not in protein	NC5
	1241509	763 bp deletion	SAR1890 (putative exported protein) - GI beta component	unclear	E2C3/ E1C1
Study ID	Base position	Indel	within Region/ gene (in MSSA476 Accession no: BX571857)	Predicted consequence	Colonies
PSAE009	658556	(-) gcgaaaacggt	SAS2067- hypothetical protein; ATP binding protein involved in chromosome partitioning( Iron-sulfur cluster assembly/repair protein ApbC,hypothetical protein,antiporter inner membrane protein,Septum formation inhibitor-activating ATPase,cell division ATPase MinD,ParA/MinD ATPase like)	11 BP deletion; truncated protein; only about 1/5 of protein	E1C3
	1618083	(-) a	SAS2057 PTS system, mannitol specific IIBC component	truncation of protein	E4 C1
Study ID	Base position	Indel	within Region/ gene (in MSSA476 Accession no: BX571857)	consquence	Colonies
PSAE010	1032266	(-) A	intergenic region between SAS0428 and SAS0429	potentially in translation start site; in putative RBS - not obvious effect on translation expression	E3IC1
	1243646	(-) gtata	intergenic between SAS2404 and SAS2405 (MarR family regulatory protein)- resistance to dyes and antibiotics	just upstream of trnslation start;RBS disrupted; potential deterimental effect on expression of the gene	E3IC2
	1126776	(-) t	present in SAS2515 (putative esterase)	frameshit; F->H; truncated variant ; over half of protein untranslated	U1IC2
	654616	(+) T	intergenic region between SAS1127 (isoleucyl-tRNA synthetase) and SAS1128 (glyoxalase/bleomycin resistance protein/dioxygenase superfamily protein)	intergenic no predicted effect	E218HRC1, E2IC2, E2IC4, E3IC1, E3IC2, E3IC4, E3IC5, E4IC2, E4IC3, E4IC1, E4IC5, U1CI, U1C2, U1C3, U1C4, U1C5
	2368412	(-a)	SAS2322 hypothetical protein	doubtful CDS no precited consequence	all except nose colonies
	650742	(-) a	SAS1125 - S4 RNA binding protein	truncation of protein	E3 IC4, E2IC4, E3IC5, E4IC5
Study ID	Base position	Indel	within Region/ gene (in MRSA252 Accession no: BA000018)	Consequence	Colonies
SS_039	969680	(-) att	intergenic between SAR2135 (putative membrane protein) and SAR2134 (ABC transporter ATP-binding protein)	65bp upstream of tranlsational start site in SAR2135- no predicted consequence	NC1,2,3,4
Study ID	Base position	Indel	within Region/ gene (in MRSA252 Accession no: BA000018)	Consequence	Colonies
SS_045	289492	(+) A	intergenic region between SAR2390 (putative monooxygenase) and SAR2391 (putative N-acetylmuramoyl-L-alanine amidase)	no predicted consequence	NC2
	2623743	(-) cat	present in SAR2496- putative solute binding lipoprotein	sinlge amino acide deletion-in repeat region, no predicted consequence	NC3
Study ID	Base position	Indel	within Region/ gene (in MRSA252 Accession no: BA000018)	Consequence of indel	Colonies
SS_105	598890	(+) G	intergenic- might be in promoter region of SAR2132 (putative membrane protein)	possible change in position of ribosomal binding site in relation to translational start site	NC1
	45623	(-) a	intergenic between SAR1010 (putative membrane protein) and SAR1008 (putative glycosyl transferases (pseudogene))	intergenic region; no obvious consequence; 29bp downstream of tranlsational termination of SAR1010	NC5
	483271	(+) T	frameshift; SAR2591(lysE translocator)	frameshift; SAR2591(lysE translocator)	NC5
	611579	(-) agt	in SAR2119 sdrH	Loss of serine residue but read through as in repetitive (Serine rich) region	NC5
	124356	84bp deletion	deletion within octapeptide repeat region of spa SAR0114	truncated protein	NC1/2/3/4
Study ID	Base position	Indel	within Region/ gene (in HO 5096 0412 (EMRSA15) Accession no: HE681097 )	Consequence of indel	Colonies
SS_141	1589070	(+)C	within FnbpA SAEMRSA1523990	frameshift mutation	NC1/2/4
Study ID	Base position	Indel	within Region/ gene (in MRSA252 Accession no: BA000018)	Conseqeunce	Colonies
SS_149	997044	(+) T	intergenic adjacent to SAR1263- hypothetical protein	in intergenic region ; no predcited conseqeunce	NC4
	1424619	(+) T	intergenic between SAR1080 (conserved hyppthetical protein) and SAR1079 (putative manganese transport protein)NRAMP (natural resistance-associated macrophage proteins) family protein	81bp upstream of SAR1079; may disrupt the promoter	NC4
Study ID	Base position	Indel	within Region/ gene (in MRSA252 Accession no: BA000018)	Consequence	Colonies
SS_250	483431	+ T	between SAR0931(putative membrane protein) and SAR0932 (putative transposase)	intergenic ; no predicted consequence	NC1/2/5/3
Study ID	Base position	Indel	within Region/ gene (in MRSA252 Accession no: BA000018)	Consequence of indel	Colonies
SS_268	1663853	(-) a	in SAR0264 bglA 6-phospho-beta-glucosidase	frameshift with truncation	NC1

## Sheet: S7
Table S7: Summary mapping statistics forall isolates utilised in this study. Sequencing data is available through theEuropean Nucleotide Archive (Study accession: PRJEB20148). ENA accession is provided for each isolate.
Study ID	File	Reference chromosome mapped to	Total Reads	Mean length	Mapped	Mapped length	Mean depth	ENA sample accession
PSAE001	PSAE001-N18HR-C4	CUHK_HK188	1067458	231.404	1036559	236904188	84.3683	ERS1869764
PSAE001	PSAE01-E1-18-c1	CUHK_HK188	1399502	136.746	1339572	178288112	63.4934	ERS1637910
PSAE001	PSAE01-E1-18-c2	CUHK_HK188	1618270	130.337	1553122	196828257	70.0961	ERS1637911
PSAE001	PSAE01-E1-18-c3	CUHK_HK188	728710	148.307	699372	100074360	35.6393	ERS1637912
PSAE001	PSAE01-E1-18-c4	CUHK_HK188	1733812	147.219	1667727	239037047	85.1279	ERS1637913
PSAE001	PSAE01-E1-18-c5	CUHK_HK188	861394	142.978	827016	115067140	40.9787	ERS1637914
PSAE001	PSAE01-E1-ic1	CUHK_HK188	1721920	142.002	1650147	226906585	80.8079	ERS1637915
PSAE001	PSAE01-E1-ic2	CUHK_HK188	1337982	144.123	1285074	179298362	63.8532	ERS1637916
PSAE001	PSAE01-E1-ic3	CUHK_HK188	1868344	144.538	1784735	247827019	88.2582	ERS1637917
PSAE001	PSAE01-E1-ic4	CUHK_HK188	1904702	148.923	1827055	264347615	94.1417	ERS1637918
PSAE001	PSAE01-E1-ic5	CUHK_HK188	2422354	143.33	2329503	324562492	115.586	ERS1637919
PSAE001	PSAE01-E2-ic1	CUHK_HK188	1760644	147.209	1689521	241588875	86.0366	ERS1637920
PSAE001	PSAE01-E2-ic2	CUHK_HK188	1183552	145.316	1138392	160136421	57.0291	ERS1637921
PSAE001	PSAE01-E2-ic3	CUHK_HK188	1237846	143.269	1188514	165930201	59.0924	ERS1637922
PSAE001	PSAE01-E2-ic4	CUHK_HK188	1065126	145.162	1022532	144637068	51.5093	ERS1637923
PSAE001	PSAE01-E2-ic5	CUHK_HK188	912654	146.677	877178	125261459	44.6091	ERS1637924
PSAE001	PSAE01-N18-c1	CUHK_HK188	1802792	144.26	1720305	238726730	85.0173	ERS1637925
PSAE001	PSAE01-N18-c3	CUHK_HK188	1460814	144.777	1405815	196128548	69.8469	ERS1637926
PSAE001	PSAE01-N-c1	CUHK_HK188	1503096	143.565	1446557	201289683	71.6849	ERS1637927
PSAE001	PSAE01-N-c2	CUHK_HK188	1153392	145.29	1114667	157619514	56.1328	ERS1637928
PSAE001	PSAE01-U1-ic1	CUHK_HK188	1575814	141.181	1511730	207786599	73.9987	ERS1637929
PSAE001	PSAE01-U1-ic2	CUHK_HK188	1745120	134.871	1655711	213807419	76.1429	ERS1637930
PSAE001	PSAE01-U1-ic3	CUHK_HK188	2093852	143.732	2002206	275898953	98.2554	ERS1637931
PSAE001	PSAE01-U1-ic4	CUHK_HK188	2187680	140.046	2088875	277093701	98.6809	ERS1637932
PSAE001	PSAE01-U1-ic5	CUHK_HK188	1746962	144.713	1670203	232971104	82.9676	ERS1637933
PSAE002	PSAE02-E1-c1-24	M013	1851686	104.177	1851686	187687503	67.3044	ERS1637934
PSAE002	PSAE02-E1-c2-24	M013	1678991	103.68	1678991	169502637	60.7833	ERS1637935
PSAE002	PSAE02-E1-c3-24	M013	1627480	102.056	1627480	161617567	57.9558	ERS1637936
PSAE002	PSAE02-E1-c4-24	M013	1871516	101.284	1871516	185095991	66.3751	ERS1637937
PSAE002	PSAE02-E1-ic10-BP	M013	1716147	106.929	1716147	178825871	64.1266	ERS1637938
PSAE002	PSAE02-E1-ic1-BP	M013	628039	102.144	628039	62493599	22.4101	ERS1637939
PSAE002	PSAE02-E1-ic2-BP	M013	727809	104.042	727809	73673266	26.4191	ERS1637940
PSAE002	PSAE02-E1-ic3-BP	M013	1800285	101.275	1800285	177447568	63.6324	ERS1637941
PSAE002	PSAE02-E1-ic4-BP	M013	645250	103.203	645250	64824998	23.2461	ERS1637942
PSAE002	PSAE02-E1-ic5-BP	M013	1379002	103.914	1379002	139130406	49.8919	ERS1637943
PSAE002	PSAE02-E1-ic6-BP	M013	747299	99.6956	747299	72433028	25.9744	ERS1637944
PSAE002	PSAE02-E1-ic7-BP	M013	1494637	108.251	1494637	157375846	56.4347	ERS1637945
PSAE002	PSAE02-E1-ic8-BP	M013	1752680	106.148	1752680	181217994	64.9845	ERS1637946
PSAE002	PSAE02-E1-ic9-BP	M013	1827029	104.355	1827029	185478018	66.5121	ERS1637947
PSAE003	PSAE003-E1-Col1	MSSA476	1047610	225.838	1047610	234590123	83.7881	ERS1637948
PSAE003	PSAE003-E1-Col2	MSSA476	1268765	225.568	1268765	284061349	101.458	ERS1637949
PSAE003	PSAE003-E1-Col3	MSSA476	938619	230.439	938619	215024826	76.8	ERS1637950
PSAE003	PSAE003-E1-Col4	MSSA476	862443	230.226	862443	197494626	70.5388	ERS1637951
PSAE003	PSAE003-E1-Col5	MSSA476	1050860	222.768	1050860	232250573	82.9525	ERS1637952
PSAE003	PSAE003-E1-Col6	MSSA476	1076148	231.035	1076148	247236922	88.3051	ERS1637953
PSAE003	PSAE003-E2-Col10	MSSA476	840311	230.947	840311	192429582	68.7297	ERS1637954
PSAE003	PSAE003-E2-Col1	MSSA476	867464	231.227	867464	199177824	71.14	ERS1637955
PSAE003	PSAE003-E2-Col2	MSSA476	1051923	231.772	1051923	242421023	86.5851	ERS1637956
PSAE003	PSAE003-E2-Col3	MSSA476	1873136	230.267	1873136	428608114	153.085	ERS1637957
PSAE003	PSAE003-E2-Col4	MSSA476	976915	230.365	976915	223780208	79.9272	ERS1637958
PSAE003	PSAE003-E2-Col5	MSSA476	974314	231.525	974314	224457398	80.169	ERS1637959
PSAE003	PSAE003-E2-Col6	MSSA476	966494	231.812	966494	222586140	79.5007	ERS1637960
PSAE003	PSAE003-E2-Col7	MSSA476	976077	229.026	976077	221967455	79.2797	ERS1637961
PSAE003	PSAE003-E2-Col8	MSSA476	1319623	231.913	1319623	304226080	108.66	ERS1869765
PSAE003	PSAE003-E2-Col9	MSSA476	965810	223.766	965810	214509326	76.6159	ERS1637962
PSAE003	PSAE003-U2-18HR-Col1	MSSA476	1035419	229.81	1035419	236554513	84.4897	ERS1637963
PSAE003	PSAE003-U2-18HR-Col2	MSSA476	978416	229.455	978416	222472278	79.46	ERS1637964
PSAE003	PSAE003-U2-18HR-Col3	MSSA476	953230	228.234	953230	215119428	76.8338	ERS1637965
PSAE003	PSAE003-U2-18HR-Col4	MSSA476	958525	226.548	958525	215852152	77.0955	ERS1637966
PSAE003	PSAE003-U2-18HR-Col5	MSSA476	1623431	224.488	1623431	362201682	129.367	ERS1637967
PSAE003	PSAE003-U2-IC1	MSSA476	941010	225.814	941010	210425156	75.1572	ERS1637968
PSAE004	PSAE004-E1-C1	MSSA476	807525	228.221	807525	181587260	64.8572	ERS1637969
PSAE004	PSAE004-E1-C2	MSSA476	909572	222.744	909572	199837314	71.3755	ERS1637970
PSAE004	PSAE004-E1-C3	MSSA476	875624	230.915	875624	198950928	71.0589	ERS1637971
PSAE004	PSAE004-E1-C4	MSSA476	1074106	230.107	1074106	243927104	87.123	ERS1637972
PSAE004	PSAE004-E2-C2	MSSA476	1309530	221.676	1309530	286670762	102.39	ERS1637973
PSAE004	PSAE004-E2-C3	MSSA476	1088091	228.508	1088091	245393760	87.6468	ERS1637974
PSAE004	PSAE004-E2-C4	MSSA476	1833000	226.359	1833000	408527435	145.913	ERS1637975
PSAE004	PSAE004-E2-C5	MSSA476	724475	219.398	724475	156932636	56.0513	ERS1637976
PSAE004	PSAE004-E3-C1	MSSA476	1403689	229.262	1403689	318211046	113.655	ERS1637977
PSAE004	PSAE004-E3-C2	MSSA476	1123439	226.033	1123439	251128906	89.6952	ERS1637978
PSAE004	PSAE004-E3-C3	MSSA476	1649614	230.028	1649614	374455260	133.743	ERS1637979
PSAE004	PSAE004-E3-C5	MSSA476	1611234	231.879	1611234	368325662	131.554	ERS1637980
PSAE004	PSAE004-E4-C1	MSSA476	1485472	227.956	1485472	333350605	119.062	ERS1637981
PSAE004	PSAE004-E4-C2	MSSA476	1110665	230.901	1110665	252450513	90.1673	ERS1637982
PSAE004	PSAE004-E4-C3	MSSA476	1404660	229.02	1404660	316336311	112.985	ERS1637983
PSAE004	PSAE004-NC1	MSSA476	1229601	228.342	1229601	277595707	99.1483	ERS1637984
PSAE004	PSAE004-NC2	MSSA476	1467835	221.611	1467835	320873446	114.606	ERS1637985
PSAE004	PSAE004-NC3	MSSA476	983814	227.929	983814	220999235	78.9339	ERS1637986
PSAE004	PSAE004-NC4	MSSA476	923627	227.955	923627	207772081	74.2096	ERS1637987
PSAE004	PSAE004-NC5	MSSA476	691274	226.093	691274	153695631	54.8952	ERS1637988
PSAE004	PSAE004-U1-C1	MSSA476	1064430	225.395	1064430	237149159	84.7021	ERS1637989
PSAE004	PSAE004-U1-C2	MSSA476	796693	229.953	796693	180528134	64.4789	ERS1637990
PSAE004	PSAE004-U1-C3	MSSA476	1153744	225.803	1153744	256361491	91.5642	ERS1637991
PSAE004	PSAE004-U1-C4	MSSA476	1075474	224.895	1075474	238645342	85.2365	ERS1637992
PSAE004	PSAE004-U2-C1	MSSA476	2006218	231.24	2006218	458184126	163.649	ERS1637993
PSAE004	PSAE004-U2-C2	MSSA476	705691	229.722	705691	159784601	57.07	ERS1637994
PSAE004	PSAE004-U2-C3	MSSA476	1186748	228.303	1186748	267800197	95.6497	ERS1637995
PSAE004	PSAE004-U2-C5	MSSA476	841786	230.304	841786	191502874	68.3987	ERS1637996
PSAE005	PSAE005-E1-C1	MRSA252	720198	228.569	720198	163163359	56.2125	ERS1637997
PSAE005	PSAE005-E1C2	MRSA252	1377132	225.867	1377132	309189127	106.521	ERS1637998
PSAE005	PSAE005-E1C3	MRSA252	1125818	229.192	1125818	256451210	88.3517	ERS1637999
PSAE005	PSAE005-E1C4	MRSA252	1224328	217.527	1224328	264647981	91.1756	ERS1638000
PSAE005	PSAE005-E1C5	MRSA252	1220948	218.693	1220948	265313138	91.4047	ERS1638001
PSAE005	PSAE005-E2C1	MRSA252	1252069	201.137	1252069	249940662	86.1087	ERS1638002
PSAE005	PSAE005-E2C2	MRSA252	1251946	216.815	1251946	269355867	92.7975	ERS1638003
PSAE005	PSAE005-E2C3	MRSA252	1208654	213.902	1208654	256872712	88.4969	ERS1638004
PSAE005	PSAE005-E2-C4	MRSA252	889779	223.727	889779	197239473	67.9522	ERS1638005
PSAE005	PSAE005-E2C5	MRSA252	1015079	211.868	1015079	213646355	73.6047	ERS1638006
PSAE006	PSAE006-E3-18HR-col2	N315	1033756	230.988	979364	223659038	79.4578	ERS1638007
PSAE006	PSAE006-E3-18HR-col4	N315	1653080	229.296	1566992	355258412	126.21	ERS1638008
PSAE006	PSAE006-E3-18HR-col6	N315	1199964	229.519	1140220	259019352	92.02	ERS1638009
PSAE006	PSAE006-E3-ic1	N315	1537084	230.627	1457221	331285590	117.694	ERS1638010
PSAE006	PSAE006-E3-ic2	N315	897284	229.86	850431	192935103	68.5427	ERS1638011
PSAE006	PSAE006-E4-18HR-col2	N315	1429770	228.597	1354989	304798890	108.284	ERS1638012
PSAE006	PSAE006-E4-ic2	N315	1398892	226.703	1329144	298406529	106.013	ERS1638013
PSAE006	PSAE006-E4-ic3	N315	1599496	223.85	1523401	337469523	119.89	ERS1638014
PSAE006	PSAE006-E4-ic4	N315	2087728	227.209	1974890	444047962	157.754	ERS1638015
PSAE006	PSAE006-U2-ic1	N315	1034728	224.438	978245	217137740	77.141	ERS1638016
PSAE006	PSAE006-U2-ic2	N315	1022570	229.682	965186	218954594	77.7865	ERS1638017
PSAE008 (ST45)	PSAE008-U2-C2	CA347	737598	228.869	690851	155914558	54.6972	ERS1638039
PSAE008 (ST45)	PSAE008-NC4	CA347	773870	219.506	674072	144861955	50.8198	ERS1638036
PSAE008 (ST45)	PSAE008-E1-C4	CA347	820962	226.603	738415	164343761	57.6543	ERS1638021
PSAE008 (ST45)	PSAE008-E1-C2	CA347	742874	223.782	684686	151223235	53.0514	ERS1638019
PSAE008 (ST45)	PSAE008-E1-C5	CA347	804128	225.736	753918	168199795	59.0071	ERS1638022
PSAE008 (ST45)	PSAE008-E2-C1	CA347	742874	223.782	684686	151223235	53.0514	ERS1638023
PSAE008(ST123)	PSAE008-E1-C1	PSAE008-E2-C3	689080	225.515	685206	153007597	55.2328	ERS1638018
PSAE008(ST123)	PSAE008-E1-C3	PSAE008-E2-C3	932966	227.439	928245	209012895	75.4496	ERS1638020
PSAE008(ST123)	PSAE008-E2-C2	PSAE008-E2-C3	814826	228.453	811303	183815548	66.3539	ERS1638024
PSAE008(ST123)	PSAE008-E2-C3	PSAE008-E2-C3	1159502	230.254	1154652	263828538	95.237	ERS1638025
PSAE008(ST123)	PSAE008-E2-C4	PSAE008-E2-C3	702920	230.446	699425	159891364	57.7177	ERS1638026
PSAE008(ST123)	PSAE008-E2-C5	PSAE008-E2-C3	923516	228.738	918849	208332206	75.2039	ERS1638027
PSAE008(ST123)	PSAE008-E4-C1	PSAE008-E2-C3	814782	228.363	810945	183802684	66.3492	ERS1638028
PSAE008(ST123)	PSAE008-E4-C2	PSAE008-E2-C3	1066566	227.563	1061747	239817121	86.5694	ERS1638029
PSAE008(ST123)	PSAE008-E4-C3	PSAE008-E2-C3	708896	227.594	705621	159105981	57.4342	ERS1638030
PSAE008(ST123)	PSAE008-E4-C4	PSAE008-E2-C3	744248	227.601	740961	167363770	60.4151	ERS1638031
PSAE008(ST123)	PSAE008-E4-C5	PSAE008-E2-C3	837772	230.209	834199	190574115	68.7936	ERS1638032
PSAE008(ST123)	PSAE008-NC1	PSAE008-E2-C3	796178	227.572	792229	178777160	64.5351	ERS1638033
PSAE008(ST123)	PSAE008-NC2	PSAE008-E2-C3	1022664	229.902	1017697	231924147	83.7201	ERS1638034
PSAE008(ST123)	PSAE008-NC3	PSAE008-E2-C3	854964	230.495	851039	194746719	70.2998	ERS1638035
PSAE008(ST123)	PSAE008-NC5	PSAE008-E2-C3	850878	233.986	846755	196606209	70.9711	ERS1638037
PSAE008(ST123)	PSAE008-U2-C1	PSAE008-E2-C3	862864	229.233	859291	195502990	70.5728	ERS1638038
PSAE008(ST123)	PSAE008-U2-C3	PSAE008-E2-C3	779802	229.145	776005	176028539	63.5429	ERS1638040
PSAE009	PSAE009-E1-C1	MSSA476	955606	230.431	925589	209749415	74.9158	ERS1638041
PSAE009	PSAE009-E1-C2	MSSA476	764946	234.217	742541	171036526	61.0888	ERS1638042
PSAE009	PSAE009-E1-C3	MSSA476	1422208	226.04	1376404	305969183	109.282	ERS1638043
PSAE009	PSAE009-E1-C4	MSSA476	1177902	229.104	1140460	257155019	91.8476	ERS1638044
PSAE009	PSAE009-E1-C5	MSSA476	999176	231.442	968814	220668093	78.8156	ERS1638045
PSAE009	PSAE009-E2-C1	MSSA476	573978	228.04	555389	124625892	44.5124	ERS1638046
PSAE009	PSAE009-E2-C2	MSSA476	1132058	231.774	1099638	250915057	89.6189	ERS1638047
PSAE009	PSAE009-E2-C3	MSSA476	997164	231.612	965693	220148111	78.6299	ERS1638048
PSAE009	PSAE009-E2-C4	MSSA476	1434054	221.832	1385772	302466057	108.031	ERS1638049
PSAE009	PSAE009-E2-C5	MSSA476	1009000	230.918	978732	222414146	79.4392	ERS1638050
PSAE009	PSAE009-E4-C1	MSSA476	1161454	228.929	1121476	252745308	90.2726	ERS1638051
PSAE009	PSAE009-E4-C2	MSSA476	1174624	225.077	1138688	252334945	90.126	ERS1638052
PSAE009	PSAE009-E4-C3	MSSA476	906428	235.072	880451	203563620	72.7064	ERS1638053
PSAE010	PSAE010-E2-18HR-C1	MSSA476	622470	232.145	608430	138945455	49.6269	ERS1638054
PSAE010	PSAE010-E2-IC1	MSSA476	640316	232.997	627910	145011772	51.7936	ERS1638055
PSAE010	PSAE010-E2-IC2	MSSA476	583904	233.158	574699	133382878	47.6401	ERS1638056
PSAE010	PSAE010-E2-IC3	MSSA476	649376	233.747	638920	148614541	53.0804	ERS1638057
PSAE010	PSAE010-E2-IC4	MSSA476	1340968	229.012	1316486	300221718	107.23	ERS1638058
PSAE010	PSAE010-E3-IC1	MSSA476	600322	229.998	585369	133816895	47.7951	ERS1638059
PSAE010	PSAE010-E3-IC2	MSSA476	808700	231.224	793242	182687836	65.2503	ERS1638060
PSAE010	PSAE010-E3-IC3	MSSA476	818074	231.078	803810	184396352	65.8605	ERS1638061
PSAE010	PSAE010-E3-IC4	MSSA476	696388	232.286	682893	157375431	56.2095	ERS1638062
PSAE010	PSAE010-E3-IC5	MSSA476	609896	232.651	600791	139154515	49.7016	ERS1638063
PSAE010	PSAE010-E4-IC1	MSSA476	592866	232.706	582099	134687228	48.106	ERS1638064
PSAE010	PSAE010-E4-IC2	MSSA476	779122	232.736	765657	177285127	63.3206	ERS1638065
PSAE010	PSAE010-E4-IC3	MSSA476	493800	232.445	484703	112024090	40.0114	ERS1638066
PSAE010	PSAE010-E4-IC4	MSSA476	685912	230.297	673132	153661969	54.8832	ERS1638067
PSAE010	PSAE010-E4-IC5	MSSA476	769656	233.997	754917	175719878	62.7615	ERS1638068
PSAE010	PSAE010-N18HR-C1	MSSA476	648110	231.178	636931	146533107	52.337	ERS1638069
PSAE010	PSAE010-N18HR-C2	MSSA476	593904	230.986	583581	134032028	47.872	ERS1638070
PSAE010	PSAE010-N18HR-C3	MSSA476	1295616	227.139	1273619	288266870	102.96	ERS1638071
PSAE010	PSAE010-N18HR-C4	MSSA476	777470	232.746	764116	177215929	63.2959	ERS1638072
PSAE010	PSAE010-N18HR-C5	MSSA476	710768	232.598	697648	161079450	57.5324	ERS1638073
PSAE010	PSAE010-N18HR-C6	MSSA476	1084408	235.113	1066912	249305350	89.0439	ERS1638074
PSAE010	PSAE010-U1-IC1	MSSA476	835682	231.364	820408	188934370	67.4813	ERS1638075
PSAE010	PSAE010-U1-IC2	MSSA476	521930	231.835	512187	117909209	42.1134	ERS1638076
PSAE010	PSAE010-U1-IC3	MSSA476	886968	229.97	868585	198946810	71.0575	ERS1638077
PSAE010	PSAE010-U1-IC4	MSSA476	709342	229.956	693519	157796057	56.3597	ERS1638078
PSAE010	PSAE010-U1-IC5	MSSA476	534018	230.258	524940	120310815	42.9712	ERS1638079
SS_016	016-NC1	CA347	357893	234.435	357893	82083324	28.7961	ERS1638080
SS_016	016-NC2	CA347	1456662	233.274	1456662	333968247	117.161	ERS1638081
SS_016	016-NC3	CA347	863825	233.289	863825	196960120	69.0966	ERS1638082
SS_016	016-NC4	CA347	1163563	234.16	1163563	266203394	93.3882	ERS1638083
SS_016	016-NC5	CA347	1281277	233.46	1281277	292552349	102.632	ERS1638084
SS_026	026-NC1	MRSA252	258984	233.653	247654	57423167	19.7832	ERS1638085
SS_026	026-NC2	MRSA252	1406206	234.582	1345553	312658091	107.716	ERS1638086
SS_026	026-NC3	MRSA252	1310022	232.981	1253323	289283421	99.6629	ERS1638087
SS_026	026-NC4	MRSA252	1948190	233.167	1866227	430030754	148.153	ERS1638088
SS_026	026-NC5	MRSA252	1364208	232.654	1308204	301792896	103.973	ERS1638089
SS_039	039-NC1	MRSA252	1337288	227.008	1337288	299850540	103.303	ERS1638090
SS_039	039-NC2	MRSA252	1643415	225.817	1643415	366506146	126.267	ERS1638091
SS_039	039-NC3	MRSA252	2124392	223.758	2124392	468201037	161.303	ERS1638092
SS_039	039-NC4	MRSA252	851417	219.494	851417	184655571	63.6169	ERS1638093
SS_039	039-NC5	MRSA252	1608572	228.99	1608572	364383473	125.536	ERS1638094
SS_045	045-NC1	045-NC1	1239918	232.298	1236061	285365181	105.718	ERS1638095
SS_045	045-NC2	045-NC1	1138346	232.296	1134279	261384759	96.834	ERS1638096
SS_045	045-NC3	045-NC1	1204928	233.613	1201743	279140640	103.412	ERS1638097
SS_045	045-NC4	045-NC1	1163090	232.894	1159989	268657704	99.5283	ERS1638098
SS_045	045-NC5	045-NC1	1392238	226.795	1388435	312949647	115.937	ERS1638099
SS_057	057-NC1	057-NC5	1681184	219.188	1674904	363191674	135.421	ERS1638100
SS_057	057-NC2	057-NC5	1371798	235.391	1363310	316931141	118.172	ERS1638101
SS_057	057-NC3	057-NC5	1151128	235.683	1146371	267833765	99.8658	ERS1638102
SS_057	057-NC4	057-NC5	1293180	235.412	1287829	300618957	112.09	ERS1638103
SS_057	057-NC5	057-NC5	1142640	234.201	1138654	264803422	98.7358	ERS1638104
SS_059	059-NC1	MRSA252	1185135	234.021	1185135	275719427	94.9899	ERS1638105
SS_059	059-NC2	MRSA252	1016817	233.811	1016817	236558546	81.4983	ERS1638106
SS_059	059-NC3	MRSA252	1460263	233.982	1460263	339948877	117.118	ERS1638107
SS_059	059-NC4	MRSA252	1160442	234.729	1160442	270993352	93.3617	ERS1638108
SS_059	059-NC5	MRSA252	1046840	234.761	1046840	244376909	84.1919	ERS1638109
SS_091	091-NC1	MRSA252	1241901	228.463	1241901	281163593	96.8655	ERS1638110
SS_091	091-NC2	MRSA252	1335144	227.046	1335144	299923565	103.329	ERS1638111
SS_091	091-NC3	MRSA252	1440394	228.645	1440394	326756945	112.573	ERS1638112
SS_091	091-NC4	MRSA252	1652411	230.086	1652411	377227753	129.961	ERS1638113
SS_091	091-NC5	MRSA252	1476882	226.668	1476882	331964168	114.367	ERS1638114
SS_094	094-NC1	N315	404478	234.876	404478	93014702	33.0447	ERS1638115
SS_094	094-NC2	N315	1540082	226.14	1540082	339172786	120.496	ERS1638116
SS_094	094-NC3	N315	1317267	231.925	1317267	300921536	106.906	ERS1638117
SS_094	094-NC4	N315	1422803	231.223	1422803	316586336	112.471	ERS1638118
SS_094	094-NC5	N315	1142902	233.22	1142902	260417847	92.5168	ERS1638119
SS_099	099-NC1	MRSA252	1251132	236.399	1214580	285261747	98.2774	ERS1638120
SS_099	099-NC2	MRSA252	825428	234.941	801426	187025264	64.4333	ERS1638121
SS_099	099-NC3	MRSA252	1353330	233.555	1314222	305127986	105.122	ERS1638122
SS_099	099-NC4	MRSA252	1124740	235.657	1091508	255671116	88.0829	ERS1638123
SS_099	099-NC5	MRSA252	1442142	235.576	1399202	327369058	112.784	ERS1638124
SS_105	105-NC1	MRSA252	1197525	234.929	1197525	279355566	96.2426	ERS1638125
SS_105	105-NC2	MRSA252	1123718	235.025	1123718	262353039	90.3849	ERS1638126
SS_105	105-NC3	MRSA252	1346020	230.266	1346020	307700847	106.008	ERS1638127
SS_105	105-NC4	MRSA252	1358873	232.009	1358873	313192532	107.9	ERS1638128
SS_105	105-NC5	MRSA252	1033978	235.692	1033978	241992514	83.3704	ERS1638129
SS_141	141-NC1	EMRSA15	1252138	235.8	1145615	265364307	93.6922	ERS1638130
SS_141	141-NC2	EMRSA15	1211492	235.226	1143033	265677914	93.8029	ERS1638131
SS_141	141-NC3	EMRSA15	1041516	232.634	980607	225301768	79.5473	ERS1638132
SS_141	141-NC4	EMRSA15	1284502	234.799	1211136	280957450	99.1977	ERS1638133
SS_141	141-NC5	EMRSA15	995280	234.437	942797	218416522	77.1163	ERS1638134
SS_147	147-NC1	MRSA252	1059428	234.014	1059428	246917461	85.0671	ERS1638135
SS_147	147-NC2	MRSA252	1134703	234.831	1134703	265505664	91.4711	ERS1638136
SS_147	147-NC3	MRSA252	1085971	233.245	1085971	252367881	86.9449	ERS1638137
SS_147	147-NC4	MRSA252	899019	234.539	899019	210044275	72.3637	ERS1638138
SS_147	147-NC5	MRSA252	1474350	234.612	1474350	344668728	118.744	ERS1638139
SS_149	149-NC1	MRSA252	1615555	226.872	1615555	363685226	125.296	ERS1638140
SS_149	149-NC2	MRSA252	613106	226.264	613106	137503818	47.3723	ERS1638141
SS_149	149-NC3	MRSA252	1538063	224.428	1538063	341872928	117.781	ERS1638142
SS_149	149-NC4	MRSA252	1364257	230.416	1364257	311988621	107.485	ERS1638143
SS_149	149-NC5	MRSA252	1361302	231.046	1361302	312077313	107.516	ERS1638144
SS_153	153-NC1	153NC4	635246	234.842	635246	148373347	55.3906	ERS1638145
SS_153	153-NC2	153NC4	1283995	234.233	1283995	297981639	111.242	ERS1638146
SS_153	153-NC3	153NC4	1555813	231.109	1555813	357238666	133.364	ERS1638147
SS_153	153-NC4	153NC4	1514533	232.93	1514533	350497334	130.847	ERS1638148
SS_153	153-NC5	153NC4	1077454	233.08	1077454	249540039	93.158	ERS1638149
SS_157	157_NC1	MRSA252	1080350	235.184	1047080	244584029	84.2632	ERS1638150
SS_157	157_NC2	MRSA252	1015228	235.144	984693	230162017	79.2946	ERS1638151
SS_157	157_NC3	MRSA252	1079942	234.49	1047470	244095195	84.0948	ERS1638152
SS_157	157_NC4	MRSA252	1035828	232.279	1004382	231942275	79.9079	ERS1638153
SS_157	157_NC5	MRSA252	1310214	233.088	1268142	293234852	101.024	ERS1638154
SS_250	250-NC1	MRSA252	557314	231.725	557314	127655485	43.9794	ERS1638155
SS_250	250-NC2	MRSA252	882205	232.418	882205	202769404	69.8574	ERS1638156
SS_250	250-NC3	MRSA252	1226364	235.348	1226364	286199336	98.6004	ERS1638157
SS_250	250-NC4	MRSA252	1191852	221.443	1191852	260983536	89.9131	ERS1638158
SS_250	250-NC5	MRSA252	1132289	232.743	1132289	260661955	89.8023	ERS1638159
SS_268	268-NC1	MRSA252	1460051	229.571	1460051	328828501	113.287	ERS1638160
SS_268	268-NC2	MRSA252	924165	233.925	924165	213119100	73.423	ERS1638161
SS_268	268-NC3	MRSA252	945035	224.993	945035	209370003	72.1314	ERS1638162
SS_268	268-NC4	MRSA252	1050408	231.532	1050408	239648999	82.563	ERS1638163
SS_268	268-NC5	MRSA252	1221636	234.59	1161785	269715496	92.9214	ERS1638164
SS_303	303-NC1	MSSA476	999151	231.291	999151	223377537	79.7833	ERS1638165
SS_303	303-NC2	MSSA476	1124540	232.42	1124540	252805367	90.294	ERS1638166
SS_303	303-NC3	MSSA476	862818	234.003	862818	193902465	69.2558	ERS1638167
SS_303	303-NC4	MSSA476	1041154	232.441	1041154	233719503	83.4772	ERS1638168
SS_303	303-NC5	MSSA476	902134	233.738	902134	203470864	72.6733	ERS1638169

## Sheet: S8
Table S8: S.aureus reference genomes and self-colony assemblies used for alignments in this study. de novo assembly statistics are provided for each of the assemblies used for self-mapping.
S. aureus reference genome	Accession number	Sequence type (ST)	Clonal complex (CC)
MSSA476	BX571857	1	1
MRSA252	BX571856	36	30
N315	BA000018	5	5
HO 5096 0412 (EMRSA15)	HE681097	22	22
CA347	CP006044	45	45
CUHK_HK188	JFFV00000000	188	1
M013	CP003166	59	59
Assemblies used for self- mapping	Accession number	Sequence type (ST)	Clonal complex (CC)	Assembly size	Number of contigs	Longest contig size	n50
PSAE001_E2_IC1	ERS1718841	188	1	2767943	191	144619	39850
PSAE002_E1_C2_24	ERS1718842	59	59	2692815	374	58410	17539
PSAE003_E1_C3	ERS1718843	1	1	2778852	63	376042	280868
PSAE004_E3_C5	ERS1718844	1	1	2838718	79	468789	226409
PSAE005_E1C2	ERS1718845	30	30	2809498	123	417772	145054
PSAE006_E3_IC2	ERS1718846	5	5	2780529	58	779326	623658
PSAE008_E1C5	ERS1718847	45	45	2750291	235	39129	185449
PSAE008_E2C3	ERS1718848	123	121	2770231	197	209370	45436
PSAE009_E4C2	ERS1718849	2867	12	2745212	135	406709	82422
PSAE010_N18C6	ERS1718850	1	1	2728307	55	676254	342747
016-NC5	ERS1718851	45	45	2700923	77	714520	210468
026-NC5	ERS1718852	30	30	2820100	119	249135	117824
039-NC5	ERS1718853	30	30	2827827	186	195120	75778
045-NC1	ERS1718854	15	15	2699309	83	656296	192899
057-NC5	ERS1718855	582	15	2681938	80	519704	276929
059-NC5	ERS1718856	30	30	2801825	90	405208	150783
091-NC3	ERS1718857	30	30	2799875	283	148346	48749
094-NC2	ERS1718858	5	5	2763763	95	711983	242806
099-NC2	ERS1718859	30	30	2806774	122	308795	150783
105-NC3	ERS1718860	30	30	2768233	66	352120	174692
141-NC4	ERS1718861	22	22	2773509	103	388819	164086
147-NC3	ERS1718862	30	30	2820719	96	487073	134660
149-NC5	ERS1718863	30	30	2804853	225	416522	76514
153-NC4	ERS1718864	582	15	2678675	85	327980	251734
157-NC5	ERS1718865	30	30	2810841	118	424667	150229
250-NC4	ERS1718866	30	30	2833760	122	303533	120668
268-NC5	ERS1718867	2889	30	2849446	85	488893	171201
303-NC2	ERS1718868	1	1	2805720	95	550878	293447

## Sheet: S9
Table S9: Accessory genome and low complexity regions masked from whole genome alignments for this study.
Staphylococcus aureus reference genome	Accession number	Base range	Feature annotation of masked region
MSSA476	BX571857	34030..56872	SCC fus
		427854..449454	genomic island
		594406..597279	sdrC
		841049..843835	clfA
		981077..1025715	phage
		1870905..1903054	genomic island
		2025476..2068037	phage
		2699750..2702467	clfB
MRSA252	BX571856	36403..102126	SCCmec type II
		163370..164137	SAR0148 hypothetical protein similar to Borrelia burgdorferi plasmid hypothetical protein
		409112..426412	phage
		565186..566753	IS element
		616430..619150	sdrC
		733183..765726	transposase
		884362..885170	SAR0838- putative membrane protein
		888239..891328	clfA
		973598..975244	transposase
		998073..999020	transposase
		1004249..1007757	transposase
		1182199..1184347	transposase
		1215677..1216624	transposase
		1351329..1374138	transposase
		1431432..1433078	transposase
		1493459..1494406	transposase
		1592538..1636098	phage
		1636208..1637413	phage intergrase
		1795317..1801661	transposase
		1909322..1914672	transposase
		2119976..2121622	transposase
		2126786..2168433	phage
		2245178..2245861	transposase
		2325364..2327010	transposase
		2543734..2545380	transposase
		2797873..2798820	transposase
		2802106..2804727	clfB
N315	BA000018	36164..89425	SCCmec type II
		426680..427999	trasnposase
		436159..465501	pathogenicity island SaPIn2
		678300..679619	trasnposase
		867008..873352	transposase A for Tn554
		893906..895225	trasnposase
		1139084..1140403	trasnposase
		1684668..1691685	Staphylococcus aureus transposon Tn554
		1761714..1763033	trasnposase
		1839605..1839955	trasnposase
		1855378..1881633	Pathogenicity island SaPIn3
		1914806..1916125	trasnposase
		2005721..2049520	Bacteriophage phiN315
		2057159..2072272	Pathogenicity island SaPIn1
		2134414..2135733	trasnposase
		2198308..2205341	Staphylococcus aureus transposon Tn554
		2389328..2389747	fosfomycin resistance protein fofB
		2670520..2677802	Staphylococcus aureus transposon Tn554
Staphylococcus aureus HO 5096 0412	HE681097	34163..51525	Staphylococcal cassette chromosome mec (SCCmec) type IV partial
		80766..83085	transposase
		137306..138068	transposase
		141422..142156	transposase
		315995..318131	transposase
		579077..581986	sdrC
		818398..820577	transposase
		822950..825763	clfA
		938099..938749	transposase
		977509..979562	transposase
		1104941..1107014	transposase
		1252867..1254300	transposase
		1283882..1285955	transposase
		1286815..1288679	transposase
		1328908..1330564	IS element
		1361018..1375548	ICE element
		1520143..1566314	prophage
		1672402..1674168	hypothetical phage protein
		1890735..1892772	transposase
		1902265..1903544	transposase
		1943383..1945059	transposase
		2021753..2029411	Tn552-like transposon
		2042948..2087965	prophage phiSa3
		2509244..2510573	transposase
		2568189..2570233	transposase
		2619148..2620039	transposase
		2631460..2633161	transposase
		2700730..2701419	transposase
		2737148..2739841	clfB
		2825620..2826315	transposase
ST59 (Staphylococcus aureus M013)	CP003166	3518..4097	transposase
		34948..81447	SCCmec V
		86614..88659	transposase
		110199..110805	transposase
		138015..139781	transposase
		392806..394969	transposase
		515740..516469	transposase
		609652..611679	transposase
		629524..630210	transposase
		865416..869547	SAPI
		869671..881661	SAPI
		972313..974161	transposase
		1012934..1015049	transposase
		1182603..1183568	transposase
		1533580..1575674	Phage PVL
		1807619..1808762	transposase
		1906194..1908789	transposase
		2119135..2121206	transposase
		2567189..2567810	transposase
		2592976..2593707	enterotoxin G
CUHK_HK188	JFFV00000000	43087..59829	SCCmec
		537069..539453	sdrC
		785168..790121	clfA
		815257..858400	phage
		1144669..1145661	transposase fragment
		1367444..1367558	transposase fragment
		1954850..1980718	phage
		2227732..2227818	transposase
		2558755..2561514	clfB
		2647717..2658792	phage
		2678661..2691921	phage
		2699564..2739053	phage
		2765925..2790808	plasmid
CA347	CP006044	36469..82717	SCCmec
		93097..93849	phage integrase
		422353..424257	phage
		445210..452861	transposase
		615849..618611	sdrC
		860027..862948	clfA
		1306168..1321644	phage
		1533066..1578893	phage
		1733623..1739967	phage; erma5 and streptomycin resistance
		1897754..1898883	transposase
		1902716..1915987	transposase
		1974035..2004334	phage
		2011094..2016910	phage
		2083299..2114869	phage; scn; chps
		2118660..2124675	phage
		2308306..2309931	phage
		2588104..2588871	beta-lactamase
		2751984..2754864	clfB

## Sheet: S10
Table S10: Single nucleotide polymporphisms exclduded from analysis following individual manual inspection of each SNP called.
Study ID	Position in alignment to CUHK_HK188 (Accession no: JFFV00000000)	Base change	SNP type	CDS/ gene name (relative to annotation of MSSA476 reference; Accession no: BX571857)	Colonies	Reason for exclusion of SNP
PSAE001	1367444	T->A	intergenic	transposase fragment	N18-c3, E2-ic2, E2-ic5, E2-ic3, E1-18-c2, N18HR-C4, E1-18-c3, N-c1, N18-c1, E1-ic3, E2-ic4, E1-18-c1, E1-18-c4, E1-ic2, E1-ic1, E2-ic1, U1-ic1, U1-ic2, U1-ic4, U1-ic5, U1-ic3, E1-18-c5, E1-ic4, E1-ic5	mobile genetic element
	1367458	A->T	non-synonymous	transposase	N18-c3, E2-ic2, E2-ic5, E2-ic3, E1-18-c2, N18HR-C4, E1-18-c3, N-c1, N18-c1, E1-ic3, E2-ic4, E1-18-c1, E1-18-c4, E1-ic2, E1-ic1, E2-ic1, U1-ic1, U1-ic2, U1-ic4, U1-ic5, U1-ic3, E1-18-c5, E1-ic4, E1-ic5	mobile genetic element
	1367517	T->A	intergenic	transposase	N18-c3, E2-ic2, E2-ic5, E2-ic3, E1-18-c2, N18HR-C4, E1-18-c3, N-c1, N18-c1, E1-ic3, E2-ic4, E1-18-c1, E1-18-c4, E1-ic2, E1-ic1, E2-ic1, U1-ic1, U1-ic2, U1-ic4, U1-ic5, U1-ic3, E1-18-c5, E1-ic4, E1-ic5	mobile genetic element
	1367527	T->G	intergenic	transposase	N18-c3, E2-ic2, E2-ic5, E2-ic3, E1-18-c2, N18HR-C4, E1-18-c3, N-c1, N18-c1, E1-ic3, E2-ic4, E1-18-c1, E1-18-c4, E1-ic2, E1-ic1, E2-ic1, U1-ic1, U1-ic2, U1-ic4, U1-ic5, U1-ic3, E1-18-c5, E1-ic4, E1-ic5	mobile genetic element
	1367558	T->C	intergenic	transposase	N18-c3, E2-ic2, E2-ic5, E2-ic3, E1-18-c2, N18HR-C4, E1-18-c3, N-c1, N18-c1, E1-ic3, E2-ic4, E1-18-c1, E1-18-c4, E1-ic2, E1-ic1, E2-ic1, U1-ic1, U1-ic2, U1-ic4, U1-ic5, U1-ic3, E1-18-c5, E1-ic4, E1-ic5	mobile genetic element
	1900043	T->A	intergenic	between SAS1810 (putative metallopeptidase) and SAS1811 (putative membrane protein)	N18-c3, E2-ic2, E2-ic5, E2-ic3, E1-18-c2, N18HR-C4, E1-18-c3, N-c1, N18-c1, E1-ic3, E2-ic4, E1-18-c1, E1-18-c4, E1-ic2, E1-ic1, E2-ic1, U1-ic1, U1-ic2, U1-ic4, U1-ic5, U1-ic3, E1-18-c5, E1-ic4, E1-ic5	mobile genetic element
	1900046	C->G	intergenic	between SAS1810 (putative metallopeptidase) and SAS1811 (putative membrane protein)	N18-c3, E2-ic2, E2-ic5, E2-ic3, E1-18-c2, N18HR-C4, E1-18-c3, N-c1, N18-c1, E1-ic3, E2-ic4, E1-18-c1, E1-18-c4, E1-ic2, E1-ic1, E2-ic1, U1-ic1, U1-ic2, U1-ic4, U1-ic5, U1-ic3, E1-18-c5, E1-ic4, E1-ic5	mobile genetic element
	1900048	T->A	intergenic	between SAS1810 (putative metallopeptidase) and SAS1811 (putative membrane protein)	N18-c3, E2-ic2, E2-ic5, E2-ic3, E1-18-c2, N18HR-C4, E1-18-c3, N-c1, N18-c1, E1-ic3, E2-ic4, E1-18-c1, E1-18-c4, E1-ic2, E1-ic1, E2-ic1, U1-ic1, U1-ic2, U1-ic4, U1-ic5, U1-ic3, E1-18-c5, E1-ic4, E1-ic5	mobile genetic element
	1900049	T->G	intergenic	between SAS1810 (putative metallopeptidase) and SAS1811 (putative membrane protein)	N18-c3, E2-ic2, E2-ic5, E2-ic3, E1-18-c2, N18HR-C4, E1-18-c3, N-c1, N18-c1, E1-ic3, E2-ic4, E1-18-c1, E1-18-c4, E1-ic2, E1-ic1, E2-ic1, U1-ic1, U1-ic2, U1-ic4, U1-ic5, U1-ic3, E1-18-c5, E1-ic4, E1-ic5	mobile genetic element
	1900050	T->A	intergenic	between SAS1810 (putative metallopeptidase) and SAS1811 (putative membrane protein)	N18-c3, E2-ic2, E2-ic5, E2-ic3, E1-18-c2, N18HR-C4, E1-18-c3, N-c1, N18-c1, E1-ic3, E2-ic4, E1-18-c1, E1-18-c4, E1-ic2, E1-ic1, E2-ic1, U1-ic1, U1-ic2, U1-ic4, U1-ic5, U1-ic3, E1-18-c5, E1-ic4, E1-ic5	mobile genetic element
	1900053	G->A	intergenic	between SAS1810 (putative metallopeptidase) and SAS1811 (putative membrane protein)	N18-c3, E2-ic2, E2-ic5, E2-ic3, E1-18-c2, N18HR-C4, E1-18-c3, N-c1, N18-c1, E1-ic3, E2-ic4, E1-18-c1, E1-18-c4, E1-ic2, E1-ic1, E2-ic1, U1-ic1, U1-ic2, U1-ic4, U1-ic5, U1-ic3, E1-18-c5, E1-ic4, E1-ic5	mobile genetic element
	1900056	A->T	intergenic	between SAS1810 (putative metallopeptidase) and SAS1811 (putative membrane protein)	N18-c3, E2-ic2, E2-ic5, E2-ic3, E1-18-c2, N18HR-C4, E1-18-c3, N-c1, N18-c1, E1-ic3, E2-ic4, E1-18-c1, E1-18-c4, E1-ic2, E1-ic1, E2-ic1, U1-ic1, U1-ic2, U1-ic4, U1-ic5, U1-ic3, E1-18-c5, E1-ic4, E1-ic5	mobile genetic element
	1900079	C->G	intergenic	between SAS1810 (putative metallopeptidase) and SAS1811 (putative membrane protein)	N18-c3, E2-ic2, E2-ic5, E2-ic3, E1-18-c2, N18HR-C4, E1-18-c3, N-c1, N18-c1, E1-ic3, E2-ic4, E1-18-c1, E1-18-c4, E1-ic2, E1-ic1, E2-ic1, U1-ic1, U1-ic2, U1-ic4, U1-ic5, U1-ic3, E1-18-c5, E1-ic4, E1-ic5	mobile genetic element
	1900085	T->C	intergenic	between SAS1810 (putative metallopeptidase) and SAS1811 (putative membrane protein)	N18-c3, E2-ic2, E2-ic5, E2-ic3, E1-18-c2, N18HR-C4, E1-18-c3, N-c1, N18-c1, E1-ic3, E2-ic4, E1-18-c1, E1-18-c4, E1-ic2, E1-ic1, E2-ic1, U1-ic1, U1-ic2, U1-ic4, U1-ic5, U1-ic3, E1-18-c5, E1-ic4, E1-ic5	mobile genetic element
	1925292	A->C	intergenic	between SAS1831 (adenylosuccinate lyase) and SAS1832 (staphopain protease)	N18-c3, E2-ic2, E2-ic5, E2-ic3, E1-18-c2, N18HR-C4, E1-18-c3, N-c1, N18-c1, E1-ic3, E2-ic4, E1-18-c1, E1-18-c4, E1-ic2, E1-ic1, E2-ic1, U1-ic1, U1-ic2, U1-ic4, U1-ic5, U1-ic3, E1-18-c5, E1-ic4, E1-ic5	mobile genetic element
	2227732	C->T	intergenic	transposase	N18-c3, E2-ic2, E2-ic5, E2-ic3, E1-18-c2, N18HR-C4, E1-18-c3, N-c1, N18-c1, E1-ic3, E2-ic4, E1-18-c1, E1-18-c4, E1-ic2, E1-ic1, E2-ic1, U1-ic1, U1-ic2, U1-ic4, U1-ic5, U1-ic3, E1-18-c5, E1-ic4, E1-ic5	mobile genetic element
	2227818	T->G	intergenic	transposase	N18-c3, E2-ic2, E2-ic5, E2-ic3, E1-18-c2, N18HR-C4, E1-18-c3, N-c1, N18-c1, E1-ic3, E2-ic4, E1-18-c1, E1-18-c4, E1-ic2, E1-ic1, E2-ic1, U1-ic1, U1-ic2, U1-ic4, U1-ic5, U1-ic3, E1-18-c5, E1-ic4, E1-ic5	mobile genetic element
Study ID	Position in alignment to MO13 (Accession No. CP003166)	Base change	SNP type	CDS/ gene name (relative to annotation of M013)	Colonies	Reason for exclusion of SNP
PSAE002	324476	A->T	intergenic	between M013TW_0276 (hypothetical protein) and M013TW_0277 (repetitive hypothetical protein)	PSAE02-E1-ic1-BP, PSAE02-E1-ic2-BP	intergenic mismapping
	324479	G->T	intergenic	between M013TW_0276 (hypothetical protein) and M013TW_0277 (repetitive hypothetical protein)	PSAE02-E1-ic1-BP, PSAE02-E1-ic2-BP	intergenic mismapping
	324488	A->G	intergenic	between M013TW_0276 (hypothetical protein) and M013TW_0277 (repetitive hypothetical protein)	PSAE02-E1-ic1-BP, PSAE02-E1-ic2-BP	intergenic mismapping
Study ID	Position in alignment to MSSA476 (Accession no: BX571857)	Base change	SNP type	CDS/ gene name (relative to annotation of MSSA476)	Colonies	Reason for exclusion of SNP
PSAE004	1039599	A->G	intergenic	between SAS0969 (putative membrane protein) and SAS0970 (hypothetical protein)	E1-C2, NC1, U1-C1, E1-C3, NC3	low coverage over base
Study ID	Position in alignment to PSAE008_E2C3 (Accession no: ERS1718848)	Base change	SNP type	CDS/ gene name (relative to annotation of MSSA476 reference; Accession no: BX571857)	Colonies	Reason for exclusion of SNP
PSAE008 (ST123 colonies)	1662395	T->A	intergenic	between trxB SAS0729 (putative thioredoxin reductase) and SAS0669 (putative thioredoxin reductase)	E2-C2, E4-C4, E4-C3	low coverage and varying heterogenous base call
Study ID	Position in alignment to CA347 (Accession no: CP006044)	Base change	SNP type	CDS/ gene name (relative to annotation of MSSA476 reference; Accession no: BX571857)	Colonies	Reason for exclusion of SNP
PSAE008 (ST45 colonies)	787554	G->A	intergenic	between CA347_741 (putative 5'(3')-deoxyribonucleotidase) and CA347_742 (putative lipid kinsase)	E1C2	low coverage
